# Supplementary material for: N-(3-Chloro-4-fluoro­phen­yl)acetamide
Source: Acta Crystallogr Sect E Struct Rep Online. 2012 Apr 13;68(Pt 5):o1348. doi: 10.1107/S160053681201416X (PMC3344482; doi:10.1107/S160053681201416X)
Supplement: Supplementary file 1 [file e-68-o1348-sup1.cif]

##############################################################################
#                                                                            #
# This CIF contains the data in a paper accepted for publication in          #
# Acta Crystallographica Section E. It conforms to the requirements of       #
# Notes for Authors for Acta Crystallographica Section E, and has been       #
# peer reviewed under the auspices of the IUCr Commission on Journals.       #
#                                                                            #
# Full details of the Crystallographic Information File format               #
# are given in the paper "The Crystallographic Information File (CIF):       #
# a New Standard Archive File for Crystallography" by S. R. Hall, F. H.      #
# Allen and I. D. Brown [Acta Cryst. (1991), A47, 655-685].                  #
#                                                                            #
# The current version of the core CIF dictionary is obtainable from          #
# ftp://ftp.iucr.org/pub/cif_core.dic.                                       #
#                                                                            #
# Software is freely available for graphical display of the structure(s)     #
# in this CIF. For information consult the CIF software page                 #
# http://www.iucr.org/resources/cif/software.                                #
#                                                                            #
# This file may be used for bona fide research purposes within the           #
# scientific community so long as proper attribution is given to the journal # 
# article from which it was obtained.                                        #
#                                                                            #
##############################################################################
data_global
_audit_creation_method     'form.cif (version 2.0)'
_journal_data_validation_number     ?
_journal_date_recd_electronic     2012-03-26
_journal_date_accepted     2012-04-01
_journal_name_full     'Acta Crystallographica, Section E'
_journal_year     2012
_journal_volume     68
_journal_issue      5
_journal_page_first     o1348
_journal_page_last     o1348
_journal_paper_category     QO
_journal_paper_doi     10.1107/S160053681201416X
_journal_coeditor_code     HB6705
_publ_contact_author_name     'Prof. Fun, Hoong-Kun'
_publ_contact_author_address
;
      X-ray Crystallography Unit
      School of Physics
      Universiti Sains Malaysia
      11800 USM, Penang
      MALAYSIA
;
_publ_contact_author_email     'hkfun@usm.my'
_publ_contact_author_fax     '604 6579150'
_publ_contact_author_phone     '604 6533652'
_publ_section_title
;
<i>N</i>-(3-Chloro-4-fluorophenyl)acetamide
;
loop_
    _publ_author_name
    _publ_author_footnote
    _publ_author_address
    'Hoong-Kun Fun'
;
      Thomson Reuters ResearcherID: A-3561-2009.
;
;
      X-ray Crystallography Unit
      School of Physics
      Universiti Sains Malaysia
      11800 USM, Penang
      Malaysia
;
    'Wan-Sin Loh'
;
      Thomson Reuters ResearcherID: C-7581-2009.
;
;
      X-ray Crystallography Unit
      School of Physics
      Universiti Sains Malaysia
      11800 USM, Penang
      Malaysia
;
    'Divya N. Shetty' ?
;
     Department of Studies in Chemistry
     Mangalore University
     Mangalagangotri 574 199
     India
;
    'B. Narayana' ?
;
     Department of Studies in Chemistry
     Mangalore University
     Mangalagangotri 574 199
     India
;
    'B. K. Sarojini' ?
;
      Department of Chemistry
      P.A. College of Engineering
      Nadupadavu, Mangalore 574 153
      India
;
data_I
_audit_creation_method     SHELXL-97
_chemical_name_systematic
;
<i>N</i>-(3-Chloro-4-fluorophenyl)acetamide
;
_chemical_name_common     ?
_chemical_formula_moiety     'C8 H7 Cl F N O'
_chemical_formula_sum     'C8 H7 Cl F N O'
_chemical_formula_iupac     'C8 H7 Cl F N O'
_chemical_formula_weight     187.60
_chemical_melting_point     ?
_symmetry_cell_setting     monoclinic
_symmetry_space_group_name_H-M     'P 21/c'
_symmetry_space_group_name_Hall     '-P 2ybc'
loop_
    _symmetry_equiv_pos_as_xyz
    'x, y, z'
    '-x, y+1/2, -z+1/2'
    '-x, -y, -z'
    'x, -y-1/2, z-1/2'
_cell_length_a     7.6776(4)
_cell_length_b     12.7671(7)
_cell_length_c     9.8130(4)
_cell_angle_alpha     90.00
_cell_angle_beta     124.432(3)
_cell_angle_gamma     90.00
_cell_volume     793.35(7)
_cell_formula_units_Z     4
_cell_measurement_reflns_used     5541
_cell_measurement_theta_min     2.98
_cell_measurement_theta_max     36.80
_cell_measurement_temperature     100.0(10)
_exptl_crystal_description     'block'
_exptl_crystal_colour     'orange'
_exptl_crystal_size_max     0.33
_exptl_crystal_size_mid     0.29
_exptl_crystal_size_min     0.15
_exptl_crystal_density_diffrn     1.571
_exptl_crystal_density_meas     ?
_exptl_crystal_density_method     'not measured'
_exptl_crystal_F_000     384
_exptl_absorpt_coefficient_mu     0.443
_exptl_absorpt_correction_type     multi-scan
_exptl_absorpt_process_details     '(<i>SADABS</i>; Bruker, 2009)'
_exptl_absorpt_correction_T_min     0.8691
_exptl_absorpt_correction_T_max     0.9370
_exptl_special_details
;
The crystal was placed in the cold stream of an Oxford Cryosystems Cobra
open-flow nitrogen cryostat (Cosier & Glazer, 1986) operating at 100.0(1) K.
;
_diffrn_ambient_temperature     100.00(10)
_diffrn_radiation_type     MoK\a
_diffrn_radiation_wavelength     0.71073
_diffrn_radiation_source     'fine-focus sealed tube'
_diffrn_radiation_monochromator     graphite
_diffrn_measurement_device_type     'Bruker SMART APEXII DUO CCD'
_diffrn_measurement_method     '\f and \w scans'
_diffrn_detector_area_resol_mean     ?
_diffrn_reflns_number     14562
_diffrn_reflns_av_R_equivalents     0.0345
_diffrn_reflns_av_sigmaI/netI     0.0341
_diffrn_reflns_theta_min     3.17
_diffrn_reflns_theta_max     36.89
_diffrn_reflns_theta_full     36.89
_diffrn_measured_fraction_theta_max     0.993
_diffrn_measured_fraction_theta_full     0.993
_diffrn_reflns_limit_h_min     -12
_diffrn_reflns_limit_h_max     12
_diffrn_reflns_limit_k_min     -21
_diffrn_reflns_limit_k_max     17
_diffrn_reflns_limit_l_min     -14
_diffrn_reflns_limit_l_max     16
_diffrn_standards_number     0
_diffrn_standards_interval_count     .
_diffrn_standards_interval_time     .
_diffrn_standards_decay_%     ?
_refine_special_details
;
Refinement of <i>F</i>^2^ against ALL reflections. The weighted <i>R</i>-factor
<i>wR</i> and goodness of fit <i>S</i> are based on <i>F</i>^2^, conventional
<i>R</i>-factors <i>R</i> are based on <i>F</i>, with <i>F</i> set to zero for
negative <i>F</i>^2^. The threshold expression of <i>F</i>^2^ >
\s(<i>F</i>^2^) is used only for calculating <i>R</i>-factors(gt) <i>etc</i>.
and is not relevant to the choice of reflections for refinement.
<i>R</i>-factors based on <i>F</i>^2^ are statistically about twice as large
as those based on <i>F</i>, and <i>R</i>- factors based on ALL data will be
even larger.
;
_reflns_number_total     3971
_reflns_number_gt     3173
_reflns_threshold_expression     I>2\s(I)
_refine_ls_structure_factor_coef     Fsqd
_refine_ls_matrix_type     full
_refine_ls_R_factor_all     0.0613
_refine_ls_R_factor_gt     0.0471
_refine_ls_wR_factor_gt     0.1317
_refine_ls_wR_factor_ref     0.1434
_refine_ls_goodness_of_fit_ref     1.086
_refine_ls_restrained_S_all     1.086
_refine_ls_number_reflns     3971
_refine_ls_number_parameters     110
_refine_ls_number_restraints     0
_refine_ls_hydrogen_treatment     constr
_refine_ls_weighting_scheme     calc
_refine_ls_weighting_details
         'calc w=1/[\s^2^(Fo^2^)+(0.0844P)^2^+0.1402P] where P=(Fo^2^+2Fc^2^)/3'
_atom_sites_solution_hydrogens     geom
_atom_sites_solution_primary     direct
_atom_sites_solution_secondary     difmap
_refine_ls_shift/su_max     ?
_refine_ls_shift/su_max_lt     0.001
_refine_ls_shift/su_mean     0.000
_refine_diff_density_max     1.320
_refine_diff_density_min     -0.503
_refine_ls_extinction_method     none
_refine_ls_extinction_coef     ?
loop_
    _atom_type_symbol
    _atom_type_description
    _atom_type_scat_dispersion_real
    _atom_type_scat_dispersion_imag
    _atom_type_scat_source
    'C' 'C' 0.0033 0.0016
                         'International Tables Vol C Tables 4.2.6.8 and 6.1.1.4'
    'H' 'H' 0.0000 0.0000
                         'International Tables Vol C Tables 4.2.6.8 and 6.1.1.4'
    'N' 'N' 0.0061 0.0033
                         'International Tables Vol C Tables 4.2.6.8 and 6.1.1.4'
    'O' 'O' 0.0106 0.0060
                         'International Tables Vol C Tables 4.2.6.8 and 6.1.1.4'
    'F' 'F' 0.0171 0.0103
                         'International Tables Vol C Tables 4.2.6.8 and 6.1.1.4'
    'Cl' 'Cl' 0.1484 0.1585
                         'International Tables Vol C Tables 4.2.6.8 and 6.1.1.4'
_computing_data_collection     'APEX2 (Bruker, 2009)'
_computing_cell_refinement     'SAINT (Bruker, 2009)'
_computing_data_reduction     'SAINT (Bruker, 2009)'
_computing_structure_solution     'SHELXTL (Sheldrick, 2008)'
_computing_structure_refinement     'SHELXTL (Sheldrick, 2008)'
_computing_molecular_graphics     'SHELXTL (Sheldrick, 2008)'
_computing_publication_material
;
SHELXTL (Sheldrick, 2008) and PLATON (Spek, 2009)
;
loop_
    _atom_site_type_symbol
    _atom_site_label
    _atom_site_fract_x
    _atom_site_fract_y
    _atom_site_fract_z
    _atom_site_U_iso_or_equiv
    _atom_site_adp_type
    _atom_site_calc_flag
    _atom_site_refinement_flags
    _atom_site_occupancy
    _atom_site_symmetry_multiplicity
    _atom_site_disorder_assembly
    _atom_site_disorder_group
    Cl Cl1 0.32215(5) -0.12199(2) 0.38846(3) 0.02251(9) Uani d . 1 1 . .
    F F1 0.31780(12) -0.24025(5) 0.13350(9) 0.02207(16) Uani d . 1 1 . .
    O O1 0.18905(15) 0.24972(7) 0.21236(10) 0.02070(17) Uani d . 1 1 . .
    N N1 0.20506(15) 0.18521(7) 0.00234(11) 0.01588(16) Uani d . 1 1 . .
    H H1 0.1979 0.2007 -0.0902 0.019 Uiso d R 1 1 . .
    C C1 0.27231(17) 0.03769(8) 0.18824(12) 0.01625(18) Uani d . 1 1 . .
    H H1A 0.2766 0.0831 0.2668 0.019 Uiso calc R 1 1 . .
    C C2 0.29704(17) -0.06971(8) 0.21576(13) 0.01634(18) Uani d . 1 1 . .
    C C3 0.29615(17) -0.13592(8) 0.10379(13) 0.01655(18) Uani d . 1 1 . .
    C C4 0.27098(18) -0.09670(9) -0.03746(13) 0.01834(19) Uani d . 1 1 . .
    H H4A 0.2733 -0.1423 -0.1129 0.022 Uiso calc R 1 1 . .
    C C5 0.24229(17) 0.01024(9) -0.06795(13) 0.01731(19) Uani d . 1 1 . .
    H H5A 0.2233 0.0377 -0.1655 0.021 Uiso calc R 1 1 . .
    C C6 0.24111(16) 0.07801(8) 0.04398(12) 0.01421(17) Uani d . 1 1 . .
    C C7 0.17661(17) 0.26277(8) 0.08257(13) 0.01566(18) Uani d . 1 1 . .
    C C8 0.1266(2) 0.36891(9) 0.00122(14) 0.0196(2) Uani d . 1 1 . .
    H H8A 0.2467 0.4160 0.0687 0.029 Uiso calc R 1 1 . .
    H H8B 0.0013 0.3977 -0.0091 0.029 Uiso calc R 1 1 . .
    H H8C 0.0992 0.3619 -0.1088 0.029 Uiso calc R 1 1 . .
loop_
    _atom_site_aniso_label
    _atom_site_aniso_U_11
    _atom_site_aniso_U_22
    _atom_site_aniso_U_33
    _atom_site_aniso_U_12
    _atom_site_aniso_U_13
    _atom_site_aniso_U_23
    Cl1 0.03690(18) 0.01515(13) 0.02113(14) 0.00050(9) 0.01980(13) 0.00337(8)
    F1 0.0318(4) 0.0111(3) 0.0247(3) 0.0014(2) 0.0167(3) 0.0004(2)
    O1 0.0340(4) 0.0164(4) 0.0183(3) 0.0011(3) 0.0188(3) -0.0001(3)
    N1 0.0246(4) 0.0120(3) 0.0155(3) -0.0003(3) 0.0140(3) 0.0001(3)
    C1 0.0230(5) 0.0126(4) 0.0160(4) -0.0006(3) 0.0128(4) -0.0006(3)
    C2 0.0214(4) 0.0136(4) 0.0162(4) -0.0009(3) 0.0120(3) 0.0003(3)
    C3 0.0204(4) 0.0116(4) 0.0183(4) 0.0000(3) 0.0114(4) -0.0005(3)
    C4 0.0243(5) 0.0152(4) 0.0180(4) 0.0002(3) 0.0134(4) -0.0029(3)
    C5 0.0238(5) 0.0153(4) 0.0165(4) -0.0002(3) 0.0136(4) -0.0011(3)
    C6 0.0183(4) 0.0122(4) 0.0148(4) -0.0007(3) 0.0109(3) -0.0003(3)
    C7 0.0201(4) 0.0134(4) 0.0159(4) -0.0007(3) 0.0116(3) -0.0003(3)
    C8 0.0281(5) 0.0136(4) 0.0211(5) 0.0011(3) 0.0163(4) 0.0019(3)
_geom_special_details
;
All e.s.d.'s (except the e.s.d. in the dihedral angle between two l.s. planes)
are estimated using the full covariance matrix. The cell e.s.d.'s are taken
into account individually in the estimation of e.s.d.'s in distances, angles
and torsion angles; correlations between e.s.d.'s in cell parameters are only
used when they are defined by crystal symmetry. An approximate (isotropic)
treatment of cell e.s.d.'s is used for estimating e.s.d.'s involving l.s.
planes.
;
loop_
    _geom_bond_atom_site_label_1
    _geom_bond_atom_site_label_2
    _geom_bond_site_symmetry_2
    _geom_bond_distance
    _geom_bond_publ_flag
    Cl1 C2 . 1.7278(11) ?
    F1 C3 . 1.3535(12) ?
    O1 C7 . 1.2335(13) ?
    N1 C7 . 1.3573(14) ?
    N1 C6 . 1.4102(14) ?
    N1 H1 . 0.9003 ?
    C1 C2 . 1.3896(15) ?
    C1 C6 . 1.3938(14) ?
    C1 H1A . 0.9500 ?
    C2 C3 . 1.3832(15) ?
    C3 C4 . 1.3807(15) ?
    C4 C5 . 1.3884(15) ?
    C4 H4A . 0.9500 ?
    C5 C6 . 1.4023(14) ?
    C5 H5A . 0.9500 ?
    C7 C8 . 1.5081(15) ?
    C8 H8A . 0.9800 ?
    C8 H8B . 0.9800 ?
    C8 H8C . 0.9800 ?
loop_
    _geom_angle_atom_site_label_1
    _geom_angle_atom_site_label_2
    _geom_angle_atom_site_label_3
    _geom_angle_site_symmetry_1
    _geom_angle_site_symmetry_3
    _geom_angle
    _geom_angle_publ_flag
    C7 N1 C6 . . 127.56(9) ?
    C7 N1 H1 . . 119.1 ?
    C6 N1 H1 . . 113.3 ?
    C2 C1 C6 . . 119.21(9) ?
    C2 C1 H1A . . 120.4 ?
    C6 C1 H1A . . 120.4 ?
    C3 C2 C1 . . 120.66(10) ?
    C3 C2 Cl1 . . 119.39(8) ?
    C1 C2 Cl1 . . 119.93(8) ?
    F1 C3 C4 . . 120.24(9) ?
    F1 C3 C2 . . 119.04(10) ?
    C4 C3 C2 . . 120.71(10) ?
    C3 C4 C5 . . 119.22(10) ?
    C3 C4 H4A . . 120.4 ?
    C5 C4 H4A . . 120.4 ?
    C4 C5 C6 . . 120.56(10) ?
    C4 C5 H5A . . 119.7 ?
    C6 C5 H5A . . 119.7 ?
    C1 C6 C5 . . 119.61(10) ?
    C1 C6 N1 . . 123.06(9) ?
    C5 C6 N1 . . 117.32(9) ?
    O1 C7 N1 . . 123.81(10) ?
    O1 C7 C8 . . 121.05(10) ?
    N1 C7 C8 . . 115.14(9) ?
    C7 C8 H8A . . 109.5 ?
    C7 C8 H8B . . 109.5 ?
    H8A C8 H8B . . 109.5 ?
    C7 C8 H8C . . 109.5 ?
    H8A C8 H8C . . 109.5 ?
    H8B C8 H8C . . 109.5 ?
loop_
    _geom_torsion_atom_site_label_1
    _geom_torsion_atom_site_label_2
    _geom_torsion_atom_site_label_3
    _geom_torsion_atom_site_label_4
    _geom_torsion_site_symmetry_1
    _geom_torsion_site_symmetry_2
    _geom_torsion_site_symmetry_3
    _geom_torsion_site_symmetry_4
    _geom_torsion
    _geom_torsion_publ_flag
    C6 C1 C2 C3 . . . . 1.61(16) ?
    C6 C1 C2 Cl1 . . . . -176.64(8) ?
    C1 C2 C3 F1 . . . . -179.12(10) ?
    Cl1 C2 C3 F1 . . . . -0.85(14) ?
    C1 C2 C3 C4 . . . . 0.09(16) ?
    Cl1 C2 C3 C4 . . . . 178.35(9) ?
    F1 C3 C4 C5 . . . . 177.95(10) ?
    C2 C3 C4 C5 . . . . -1.24(17) ?
    C3 C4 C5 C6 . . . . 0.69(17) ?
    C2 C1 C6 C5 . . . . -2.14(16) ?
    C2 C1 C6 N1 . . . . 177.04(10) ?
    C4 C5 C6 C1 . . . . 1.00(16) ?
    C4 C5 C6 N1 . . . . -178.22(10) ?
    C7 N1 C6 C1 . . . . -6.20(17) ?
    C7 N1 C6 C5 . . . . 172.99(10) ?
    C6 N1 C7 O1 . . . . 3.71(18) ?
    C6 N1 C7 C8 . . . . -176.05(10) ?
loop_
    _geom_hbond_atom_site_label_D
    _geom_hbond_atom_site_label_H
    _geom_hbond_atom_site_label_A
    _geom_hbond_site_symmetry_A
    _geom_hbond_distance_DH
    _geom_hbond_distance_HA
    _geom_hbond_distance_DA
    _geom_hbond_angle_DHA
    _geom_hbond_publ_flag
    N1 H1 O1 4_565 0.90 2.00 2.8996(12) 174 yes
    C1 H1A O1 . 0.95 2.20 2.8222(14) 122 yes
_iucr_refine_instructions_details
;
TITL mo_bks76a_0m in P21/c (100K)
CELL  0.71073    7.6776   12.7671    9.8130    90.000   124.432    90.000
ZERR  4           0.0004    0.0007    0.0004     0.000     0.003     0.000
LATT   1
SYMM             - X ,    0.50000 + Y ,    0.50000 - Z
SFAC C H N O F CL
UNIT 32 28 4 4 4 4
TEMP -173.000
SIZE 0.149 0.292 0.326
L.S. 10
BOND $H
FMAP 2 1 60
HTAB N1 O1_$1
EQIV $1 x,1/2-y,-1/2+z
OMIT -3   8   2
OMIT -1   0   1
OMIT -3   8   1
OMIT 1   0   0
OMIT -1   0   4
ACTA
CONF
PLAN 20
WGHT    0.084400    0.140200
FVAR       0.52495
CL1   6    0.322151   -0.121985    0.388465    11.00000    0.03690    0.01515 =
         0.02113    0.00337    0.01980    0.00050
F1    5    0.317797   -0.240253    0.133503    11.00000    0.03180    0.01106 =
         0.02467    0.00036    0.01675    0.00144
O1    4    0.189047    0.249719    0.212358    11.00000    0.03396    0.01643 =
         0.01834   -0.00013    0.01877    0.00106
N1    3    0.205057    0.185208    0.002344    11.00000    0.02457    0.01202 =
         0.01549    0.00013    0.01400   -0.00030
AFIX   3
H1    2    0.197947    0.200708   -0.090186    11.00000   -1.20000
AFIX   0
C1    1    0.272312    0.037690    0.188236    11.00000    0.02303    0.01261 =
         0.01597   -0.00056    0.01275   -0.00058
AFIX  43
H1A   2    0.276625    0.083084    0.266802    11.00000   -1.20000
AFIX   0
C2    1    0.297040   -0.069709    0.215757    11.00000    0.02141    0.01363 =
         0.01623    0.00031    0.01199   -0.00093
C3    1    0.296149   -0.135923    0.103792    11.00000    0.02044    0.01163 =
         0.01833   -0.00045    0.01141    0.00004
C4    1    0.270976   -0.096700   -0.037456    11.00000    0.02430    0.01519 =
         0.01798   -0.00285    0.01343    0.00015
AFIX  43
H4A   2    0.273260   -0.142347   -0.112886    11.00000   -1.20000
AFIX   0
C5    1    0.242287    0.010242   -0.067951    11.00000    0.02380    0.01532 =
         0.01649   -0.00106    0.01361   -0.00024
AFIX  43
H5A   2    0.223294    0.037737   -0.165473    11.00000   -1.20000
AFIX   0
C6    1    0.241108    0.078014    0.043982    11.00000    0.01830    0.01221 =
         0.01478   -0.00032    0.01094   -0.00073
C7    1    0.176611    0.262769    0.082565    11.00000    0.02011    0.01338 =
         0.01589   -0.00027    0.01162   -0.00071
C8    1    0.126569    0.368909    0.001215    11.00000    0.02805    0.01363 =
         0.02114    0.00187    0.01633    0.00109
AFIX 137
H8A   2    0.246717    0.416028    0.068652    11.00000   -1.50000
H8B   2    0.001312    0.397722   -0.009089    11.00000   -1.50000
H8C   2    0.099161    0.361949   -0.108781    11.00000   -1.50000
HKLF 4 1 -1.0000  0.0000  0.0000  0.0000 -1.0000  0.0000  1.0000  0.0000  1.0000
REM  mo_bks76a_0m in P21/c (100K)
REM R1 =  0.0471 for   3173 Fo > 4sig(Fo)  and  0.0613 for all   3971 data
REM    110 parameters refined using      0 restraints
END
WGHT      0.0844      0.1402
REM Highest difference peak  1.320,  deepest hole -0.503,  1-sigma level  0.114
Q1    1   0.4511 -0.1215  0.4588  11.00000  0.05    1.32
Q2    1   0.1921 -0.1217  0.3238  11.00000  0.05    1.31
Q3    1   0.4428 -0.2408  0.1977  11.00000  0.05    0.73
Q4    1   0.2038  0.2549  0.1592  11.00000  0.05    0.68
Q5    1   0.2922 -0.1186  0.0414  11.00000  0.05    0.61
Q6    1   0.1865 -0.2424  0.0624  11.00000  0.05    0.60
Q7    1   0.2658  0.0628  0.1170  11.00000  0.05    0.60
Q8    1   0.2339  0.0467 -0.0150  11.00000  0.05    0.50
Q9    1   0.2990 -0.1072  0.1595  11.00000  0.05    0.50
Q10   1   0.0889  0.2489  0.1564  11.00000  0.05    0.49
Q11   1   0.3038  0.2544  0.2323  11.00000  0.05    0.45
Q12   1   0.3157 -0.1187  0.3200  11.00000  0.05    0.43
Q13   1   0.2907 -0.0156  0.2072  11.00000  0.05    0.42
Q14   1   0.1793  0.3760 -0.0427  11.00000  0.05    0.41
Q15   1   0.0086  0.3736 -0.0648  11.00000  0.05    0.40
Q16   1   0.1610  0.2148  0.0258  11.00000  0.05    0.39
Q17   1   0.0648  0.1825 -0.0764  11.00000  0.05    0.39
Q18   1   0.3398  0.1881  0.0753  11.00000  0.05    0.38
Q19   1   0.5452 -0.2449  0.2604  11.00000  0.05    0.38
Q20   1   0.3597 -0.2436  0.0857  11.00000  0.05    0.37
;
