# Supplementary material for: N-(3-Chloro-4-fluoro­phen­yl)acetamide
Source: Acta Crystallogr Sect E Struct Rep Online. 2012 Apr 13;68(Pt 5):o1348. doi: 10.1107/S160053681201416X (PMC3344482; doi:10.1107/S160053681201416X)
Supplement: Supplementary file 2 [file e-68-o1348-Isup2.hkl]

# 
# h,k,l, Fc-squared, Fo-squared, sigma(Fo-squared) and status flag 
# 
data_I
_shelx_title ' mo_bks76a_0m in P21/c (100K)' 
_shelx_refln_list_code          4 
_shelx_F_calc_maximum      191.82 
_exptl_crystal_F_000       384.00 
_reflns_d_resolution_high  0.5920 
 
loop_ 
 _symmetry_equiv_pos_as_xyz 
 'x, y, z' 
 '-x, y+1/2, -z+1/2' 
 '-x, -y, -z' 
 'x, -y-1/2, z-1/2' 
 
_cell_length_a     7.6776 
_cell_length_b    12.7671 
_cell_length_c     9.8130 
_cell_angle_alpha  90.000 
_cell_angle_beta  124.432 
_cell_angle_gamma  90.000 
 
_shelx_F_squared_multiplier     1.000 
 
loop_ 
 _refln_index_h 
 _refln_index_k 
 _refln_index_l 
 _refln_F_squared_calc 
 _refln_F_squared_meas 
 _refln_F_squared_sigma 
 _refln_observed_status 
   2   0   0    36793.46    35567.31    896.80 o 
   3   0   0     1196.10     1059.61     19.52 o 
   4   0   0      658.48      651.37     11.07 o 
   5   0   0      661.88      654.52     11.36 o 
   6   0   0      230.10      246.08     15.23 o 
   7   0   0       63.48       63.86      3.75 o 
   8   0   0      119.10      152.86      5.83 o 
   9   0   0        1.96        4.95      3.43 o 
  10   0   0       13.86       18.02      4.34 o 
   1   1   0        9.84        8.67      0.48 o 
   2   1   0    12976.65    12360.60    200.00 o 
   3   1   0       22.04       19.41      0.82 o 
   4   1   0     5396.78     5474.07     67.82 o 
   5   1   0       51.27       43.64      1.28 o 
   6   1   0      561.35      582.30      8.12 o 
   7   1   0       80.71       85.78      3.82 o 
   8   1   0        2.05        0.93      1.77 o 
   9   1   0       13.06       15.35      2.79 o 
  10   1   0       11.49       14.05      2.94 o 
   0   2   0      761.77     1319.03     35.73 o 
   1   2   0      288.97      298.26      5.52 o 
   2   2   0       14.35        8.00      0.53 o 
   3   2   0      536.71      554.82      6.47 o 
   4   2   0      565.22      588.81      6.42 o 
   5   2   0      183.20      185.38      2.95 o 
   6   2   0      578.43      603.78      8.92 o 
   7   2   0       38.13       34.32      2.54 o 
   8   2   0      196.75      210.94      7.62 o 
   9   2   0        1.08        0.77      2.12 o 
  10   2   0       23.59       20.57      4.69 o 
   1   3   0     2726.45     2979.94     75.86 o 
   2   3   0        5.97        5.89      0.69 o 
   3   3   0      200.17      184.69      2.68 o 
   4   3   0        4.73        4.81      0.45 o 
   5   3   0      187.86      192.50      3.16 o 
   6   3   0        0.37       -0.77      0.77 o 
   7   3   0      374.20      393.10      7.83 o 
   8   3   0       16.06       14.42      2.16 o 
   9   3   0      116.98      125.95      5.99 o 
  10   3   0       18.00       18.58      4.54 o 
   0   4   0      421.35      640.24     18.18 o 
   1   4   0      306.61      346.57     31.74 o 
   2   4   0        6.85       11.33      0.73 o 
   3   4   0     1746.55     1732.28     21.43 o 
   4   4   0       67.57       60.86      1.53 o 
   5   4   0      881.76      858.04     11.31 o 
   6   4   0       14.16       12.74      1.14 o 
   7   4   0       53.61       47.96      2.11 o 
   8   4   0        0.03        0.63      1.83 o 
   9   4   0       21.44       23.31      4.71 o 
  10   4   0        2.31        2.84      2.73 o 
   1   5   0     2245.90     2859.16     64.60 o 
   2   5   0        0.16        1.18      0.30 o 
   3   5   0      715.68      733.92     10.25 o 
   4   5   0       42.12       45.69      1.51 o 
   5   5   0        8.64        7.04      0.79 o 
   6   5   0       14.69       13.58      1.05 o 
   7   5   0       28.84       33.60      2.16 o 
   8   5   0        3.64        1.42      2.01 o 
   9   5   0        1.13       -3.14      3.14 o 
  10   5   0       11.52        3.76      6.77 o 
   0   6   0     3386.68     5950.89    147.32 o 
   1   6   0       42.85       63.85      2.04 o 
   2   6   0     1129.51     1257.83     20.64 o 
   3   6   0      141.97      137.89      2.61 o 
   4   6   0        5.13        5.59      0.86 o 
   5   6   0       40.28       35.82      1.76 o 
   6   6   0      100.31      100.78      2.73 o 
   7   6   0       18.50       21.17      1.69 o 
   8   6   0       39.96       43.49      2.87 o 
   9   6   0        9.32        5.32      3.95 o 
  10   6   0        0.20       -2.38      3.57 o 
   1   7   0     2528.00     3453.14     63.23 o 
   2   7   0     2477.03     2725.42     42.37 o 
   4   7   0     1567.25     1527.49     22.56 o 
   5   7   0        4.97        5.29      0.96 o 
   6   7   0      135.86      140.28      3.63 o 
   7   7   0       21.32       25.07      1.86 o 
   8   7   0        3.66        3.42      2.09 o 
   9   7   0        6.00       -1.80      3.26 o 
  10   7   0        7.45        0.32      3.80 o 
   0   8   0     4325.20     6814.07    169.08 o 
   1   8   0       77.66       92.68      3.60 o 
   2   8   0      824.25      859.71     24.60 o 
   3   8   0      510.43      416.43     68.87 o 
   4   8   0      233.30      225.93      4.87 o 
   5   8   0      309.87      290.30      5.56 o 
   6   8   0      430.81      418.31      7.65 o 
   7   8   0       14.63       13.23      2.27 o 
   8   8   0       70.58       73.35      3.77 o 
   9   8   0        7.60       11.38      4.26 o 
   1   9   0      106.12      129.91      2.97 o 
   2   9   0     1037.03     1092.03     33.16 o 
   3   9   0       38.22       36.61      2.12 o 
   4   9   0      430.75      405.81      7.74 o 
   5   9   0       15.25       14.14      1.34 o 
   6   9   0        0.53        0.73      0.96 o 
   7   9   0       55.24       64.77      3.05 o 
   8   9   0       61.95       62.06      4.38 o 
   9   9   0       11.30        9.48      4.33 o 
   0  10   0      258.47      376.19     13.56 o 
   1  10   0        2.66        2.56      1.03 o 
   2  10   0       42.66       50.53      1.62 o 
   3  10   0        0.97        2.73      0.71 o 
   4  10   0       53.96       46.05      1.98 o 
   5  10   0       19.82       14.50      1.45 o 
   6  10   0       87.28       84.99      3.06 o 
   7  10   0       27.18       28.56      2.90 o 
   8  10   0       43.09       41.96      3.79 o 
   9  10   0        9.82        6.25      3.85 o 
   1  11   0      172.07      238.82      5.92 o 
   2  11   0        1.05        2.47      0.86 o 
   3  11   0        3.94        6.83      0.93 o 
   4  11   0        7.23        4.47      0.98 o 
   5  11   0       55.64       49.89      2.49 o 
   6  11   0       30.31       28.12      2.93 o 
   7  11   0       43.29       49.18      3.29 o 
   8  11   0        9.97        5.23      5.06 o 
   9  11   0        0.48       -2.82      3.22 o 
   0  12   0       10.06       28.89      2.48 o 
   1  12   0       74.91       81.51      2.79 o 
   2  12   0       18.67       15.81      1.38 o 
   3  12   0      419.72      397.49      8.60 o 
   4  12   0      136.71      118.61      3.53 o 
   5  12   0      310.14      280.06      6.61 o 
   6  12   0       51.17       47.02      2.67 o 
   7  12   0       28.16       28.93      2.71 o 
   8  12   0        2.58        2.33      2.79 o 
   1  13   0      376.96      416.22      9.85 o 
   2  13   0       13.07       11.20      1.89 o 
   3  13   0      153.70      130.60      4.46 o 
   4  13   0        2.02        2.46      0.94 o 
   5  13   0        0.82       -0.77      1.04 o 
   6  13   0       16.67       16.49      2.35 o 
   7  13   0       63.45       57.48      4.60 o 
   8  13   0        1.08        0.88      2.77 o 
   0  14   0      147.04      219.52      7.72 o 
   1  14   0        0.34        1.24      1.12 o 
   2  14   0       60.23       62.45      2.61 o 
   3  14   0        2.80        4.17      1.29 o 
   4  14   0        1.66        0.64      1.30 o 
   5  14   0       28.60       24.60      1.87 o 
   6  14   0       50.55       45.24      3.39 o 
   7  14   0        9.21        7.28      2.81 o 
   8  14   0       25.93       23.67      3.99 o 
   1  15   0       75.04       85.69      3.58 o 
   2  15   0      365.19      372.42      7.97 o 
   3  15   0        4.54        6.83      1.58 o 
   4  15   0      308.00      275.50      7.88 o 
   5  15   0        3.79        4.00      2.21 o 
   6  15   0       18.38       17.75      2.77 o 
   7  15   0        0.04       -1.29      1.97 o 
   0  16   0     1042.18     1495.58     51.66 o 
   1  16   0        8.42        8.89      2.10 o 
   2  16   0      311.61      324.24      7.31 o 
   3  16   0       42.09       36.73      2.75 o 
   4  16   0       28.67       24.33      3.20 o 
   5  16   0       16.65       13.40      2.15 o 
   6  16   0      144.95      122.52      8.06 o 
   7  16   0        4.22        7.44      2.52 o 
   1  17   0        1.61        2.46      1.67 o 
   2  17   0      366.94      381.81     15.17 o 
   3  17   0        0.64        3.41      1.73 o 
   4  17   0      353.16      313.30      8.90 o 
   5  17   0       18.86       17.77      2.74 o 
   6  17   0       88.69       81.89      5.16 o 
   0  18   0      170.45      203.70     10.32 o 
   1  18   0       11.87       10.76      2.74 o 
   2  18   0       86.41       86.03      3.94 o 
   3  18   0       22.26       22.47      3.76 o 
   4  18   0       12.24       12.59      2.41 o 
   5  18   0        0.10        2.22      3.50 o 
   1  19   0       99.43      109.16      6.67 o 
   2  19   0       28.58       27.53      2.97 o 
   3  19   0        1.48       -3.10      3.10 o 
   4  19   0       22.39       25.02      3.07 o 
   5  19   0       31.85       24.66      3.18 o 
   0  20   0      118.61      131.73      8.00 o 
   1  20   0       12.12       10.33      1.88 o 
   2  20   0       29.66       22.65      2.89 o 
   3  20   0       60.57       55.32      4.04 o 
   4  20   0        4.70        5.85      3.28 o 
   1  21   0        0.39       -1.25      1.82 o 
   2  21   0       14.84       12.11      2.53 o 
 -11   1   1       13.23       11.95      4.40 o 
 -10   1   1        2.95        0.39      2.42 o 
  -9   1   1       83.78       98.64      7.14 o 
  -8   1   1      110.19      118.12      3.57 o 
  -7   1   1       65.87       70.48      2.77 o 
  -6   1   1     1216.36     1270.98     16.36 o 
  -5   1   1       21.74       20.36      0.87 o 
  -4   1   1     4861.19     4848.63     62.76 o 
  -3   1   1      908.46      840.92     11.66 o 
  -2   1   1     8206.00     8067.82    144.90 o 
  -1   1   1     3541.64     3678.36     64.05 o 
   1   1   1     3068.30     3094.82     55.51 o 
   2   1   1       89.11       99.90      1.99 o 
   3   1   1       19.66       33.86      1.16 o 
   4   1   1       32.81       38.89      1.19 o 
   5   1   1       98.33       89.90      1.84 o 
   6   1   1       36.07       36.34      1.56 o 
   7   1   1       30.27       33.21      3.10 o 
   8   1   1        8.11        9.23      2.51 o 
   9   1   1        0.08       -2.62      2.62 o 
  10   1   1        1.46       -2.72      2.72 o 
 -11   2   1       29.21       29.37      5.28 o 
 -10   2   1       82.34      103.97      7.01 o 
  -9   2   1        1.07        3.40      2.35 o 
  -8   2   1      483.53      516.78     14.47 o 
  -7   2   1      142.30      152.26      3.96 o 
  -6   2   1      852.91      845.92     12.00 o 
  -5   2   1      459.46      443.49      5.52 o 
  -4   2   1       33.43       39.25      0.99 o 
  -3   2   1      341.34      328.89      5.14 o 
  -2   2   1     2906.25     2845.54     45.31 o 
  -1   2   1       17.89       23.11      1.00 o 
   0   2   1     2571.81     2875.76    138.70 o 
   1   2   1     1593.60     1497.27     27.21 o 
   2   2   1        1.41        0.49      0.31 o 
   3   2   1     1562.77     1500.00     20.09 o 
   4   2   1       54.15       49.46      1.28 o 
   5   2   1      117.26      131.76      2.61 o 
   6   2   1        4.70        5.03      0.95 o 
   7   2   1       18.63       16.11      1.99 o 
   8   2   1        0.60       -1.75      1.75 o 
   9   2   1        8.98       10.16      2.70 o 
  10   2   1        0.55       -0.50      3.55 o 
 -10   3   1       67.79       81.99      5.13 o 
  -9   3   1       30.30       23.64      4.61 o 
  -8   3   1       72.25       75.37      3.56 o 
  -7   3   1       17.95       18.25      1.49 o 
  -6   3   1       15.97       14.66      0.93 o 
  -5   3   1       18.98       16.50      0.82 o 
  -4   3   1      487.96      445.29      5.35 o 
  -3   3   1      175.91      146.78      2.78 o 
  -2   3   1      168.11      160.74      6.37 o 
  -1   3   1      413.88      452.61     10.03 o 
   0   3   1      849.37     1124.86     51.43 o 
   2   3   1      337.25      322.03      4.70 o 
   3   3   1       72.62       56.82      1.38 o 
   4   3   1       16.89       16.69      0.83 o 
   5   3   1      240.07      230.60      4.16 o 
   6   3   1        0.23       -0.79      0.79 o 
   7   3   1       43.90       52.66      3.06 o 
   8   3   1        0.10        0.27      1.59 o 
   9   3   1        0.77        0.25      3.53 o 
  10   3   1        0.41       -2.61      3.53 o 
 -10   4   1       11.65        9.69      3.93 o 
  -9   4   1       26.61       20.04      4.32 o 
  -8   4   1        7.30        8.30      2.18 o 
  -7   4   1       10.82       12.93      1.30 o 
  -6   4   1        0.98        0.22      0.66 o 
  -5   4   1        0.78        0.63      0.58 o 
  -4   4   1       19.02       16.78      0.77 o 
  -3   4   1        7.28        6.38      0.56 o 
  -2   4   1        0.02       -0.15      0.15 o 
  -1   4   1        9.11        9.09      0.64 o 
   0   4   1       72.75       85.07      3.20 o 
   1   4   1       20.76        7.48      0.89 o 
   2   4   1      144.57      136.99      2.34 o 
   3   4   1        1.47        3.83      0.48 o 
   4   4   1       98.33       90.20      1.91 o 
   5   4   1        2.78        3.01      0.74 o 
   6   4   1       33.10       35.69      1.69 o 
   7   4   1        6.06        7.86      1.22 o 
   8   4   1        6.15        3.71      1.68 o 
   9   4   1        4.64       -0.10      5.25 o 
  10   4   1        0.43       -0.22      3.60 o 
 -10   5   1        0.90       -2.61      3.54 o 
  -9   5   1      114.33      130.68      6.37 o 
  -8   5   1        7.76        8.94      1.89 o 
  -7   5   1      152.76      160.81      4.23 o 
  -6   5   1      214.41      210.56      4.97 o 
  -5   5   1        5.84        7.30      0.91 o 
  -4   5   1      387.40      370.72      5.66 o 
  -3   5   1      294.83      271.08      4.25 o 
  -2   5   1        7.24        7.12      0.53 o 
  -1   5   1      924.25     1143.23     42.16 o 
   0   5   1     1670.59     2364.29     64.43 o 
   1   5   1      710.44      850.17     23.63 o 
   2   5   1      566.93      503.51     11.58 o 
   3   5   1        0.07        0.32      0.49 o 
   4   5   1        4.12        2.85      0.73 o 
   5   5   1       33.32       32.59      1.38 o 
   6   5   1       40.36       39.62      1.75 o 
   7   5   1        0.02        1.41      1.12 o 
   8   5   1       23.41       27.94      4.02 o 
   9   5   1       16.98       15.40      4.37 o 
 -10   6   1        5.11        2.02      3.86 o 
  -9   6   1        9.73        8.46      3.93 o 
  -8   6   1       48.60       55.89      3.18 o 
  -7   6   1      324.21      333.27      6.31 o 
  -6   6   1       31.30       26.86      1.52 o 
  -5   6   1      864.17      851.32     12.13 o 
  -4   6   1      367.82      353.39      5.47 o 
  -3   6   1      831.07      882.41     14.54 o 
  -2   6   1     2344.65     2630.85     73.42 o 
  -1   6   1      355.91      606.19     17.69 o 
   0   6   1      523.38      720.72     16.76 o 
   1   6   1       41.48       23.18      0.81 o 
   2   6   1      219.63      190.82      3.20 o 
   3   6   1      137.02      114.01      3.50 o 
   4   6   1      203.25      170.73      3.70 o 
   5   6   1       11.08        9.17      1.24 o 
   6   6   1        9.11        9.61      1.54 o 
   7   6   1       94.13      103.93      3.67 o 
   8   6   1        1.48       -0.05      3.00 o 
   9   6   1       12.14        9.98      4.22 o 
 -10   7   1        0.71        1.58      3.77 o 
  -9   7   1       48.56       59.76      6.49 o 
  -8   7   1        2.83        2.51      1.35 o 
  -7   7   1       33.94       33.74      1.95 o 
  -6   7   1       16.28       14.47      1.29 o 
  -5   7   1        4.76        4.65      0.90 o 
  -4   7   1       67.06       54.18      2.02 o 
  -3   7   1       22.66       17.17      3.19 o 
  -2   7   1      125.86      160.08      6.37 o 
  -1   7   1        5.72        2.53      1.05 o 
   0   7   1      891.79     1262.52     29.28 o 
   1   7   1        7.72       10.83      0.65 o 
   2   7   1      180.79      164.09      3.43 o 
   3   7   1      187.38       56.06      4.78 o 
   4   7   1        5.85        4.93      0.90 o 
   5   7   1      204.52      197.41      4.31 o 
   6   7   1        6.57        5.84      1.32 o 
   7   7   1       15.51       20.18      1.78 o 
   8   7   1        0.36        1.03      1.57 o 
   9   7   1        6.90        6.91      4.03 o 
 -10   8   1       18.64       13.24      4.68 o 
  -9   8   1        1.01        2.43      3.56 o 
  -8   8   1       39.27       38.13      2.48 o 
  -7   8   1        3.79        1.82      1.08 o 
  -6   8   1       22.23       20.53      1.65 o 
  -5   8   1       70.79       65.79      2.72 o 
  -4   8   1        0.16        0.00      1.28 o 
  -2   8   1       45.87       53.62      5.15 o 
  -1   8   1      207.44      307.91     10.10 o 
   0   8   1      186.07      276.84      7.55 o 
   1   8   1       42.70       49.33      1.79 o 
   2   8   1       63.16       66.97      2.10 o 
   3   8   1        1.45        1.90      0.69 o 
   4   8   1        2.92        2.26      1.16 o 
   5   8   1        2.92        2.00      0.92 o 
   6   8   1        7.40        5.77      1.60 o 
   7   8   1        6.40        6.97      1.56 o 
   8   8   1        0.61        3.04      3.97 o 
   9   8   1        2.10       -1.87      3.54 o 
 -10   9   1        4.26        4.70      4.12 o 
  -9   9   1       19.28       26.45      4.43 o 
  -8   9   1        1.04        2.73      2.05 o 
  -7   9   1       77.93       73.26      2.99 o 
  -6   9   1      155.27      143.05      3.93 o 
  -5   9   1       81.12       71.62      2.82 o 
  -4   9   1      412.66      384.15      7.93 o 
  -3   9   1        3.87        4.44      1.34 o 
  -2   9   1       47.65       59.72      3.95 o 
  -1   9   1       30.67       44.43      4.61 o 
   0   9   1      395.99      549.06      9.39 o 
   1   9   1       27.84       44.08      1.44 o 
   2   9   1      390.12      390.18      6.63 o 
   3   9   1       52.29       49.92      1.87 o 
   4   9   1        5.56        6.57      1.17 o 
   5   9   1      113.42      112.51      3.17 o 
   6   9   1       83.62       78.95      2.84 o 
   7   9   1       21.04       23.63      2.17 o 
   8   9   1       69.59       78.68      6.20 o 
   9   9   1        0.18       -1.58      3.74 o 
  -9  10   1       14.15       13.82      3.15 o 
  -8  10   1       24.84       24.88      3.09 o 
  -7  10   1        1.53        2.76      1.29 o 
  -6  10   1       30.55       28.47      2.08 o 
  -5  10   1       59.05       59.77      2.57 o 
  -4  10   1      193.30      164.45      4.23 o 
  -3  10   1      152.69      148.28      3.73 o 
  -2  10   1     1332.71     1437.40     29.47 o 
  -1  10   1      105.52      170.45      9.31 o 
   0  10   1      503.52      728.67     12.50 o 
   1  10   1       22.13       19.59      1.22 o 
   2  10   1      104.87       88.94      2.15 o 
   3  10   1      133.86      125.02      3.15 o 
   4  10   1      389.08      349.46      6.99 o 
   5  10   1        1.68        0.77      0.89 o 
   6  10   1      119.24      120.19      3.53 o 
   7  10   1       37.11       42.96      3.26 o 
   8  10   1        7.32        6.16      3.05 o 
  -9  11   1       18.50       18.98      3.79 o 
  -8  11   1        1.34        2.72      1.87 o 
  -7  11   1       34.98       33.14      2.52 o 
  -6  11   1       54.53       51.66      2.71 o 
  -5  11   1       22.69       20.51      1.71 o 
  -4  11   1      206.91      196.24      4.82 o 
  -3  11   1        1.18        0.78      1.01 o 
  -2  11   1        5.56        0.41      1.77 o 
  -1  11   1      187.49      232.14      8.36 o 
   0  11   1      777.94      942.77     17.59 o 
   1  11   1      657.27      738.00     13.72 o 
   2  11   1      897.29      818.38     13.91 o 
   3  11   1      303.82      284.16      5.72 o 
   4  11   1      257.14      234.63      5.22 o 
   5  11   1       18.29       15.63      1.67 o 
   6  11   1       52.40       47.01      3.68 o 
   7  11   1        1.67        3.92      2.08 o 
   8  11   1       10.32        8.81      4.61 o 
  -9  12   1        2.49        5.90      2.98 o 
  -8  12   1        3.46        1.56      2.04 o 
  -7  12   1        4.17        3.23      2.63 o 
  -6  12   1        5.26        2.59      1.41 o 
  -5  12   1        0.05        1.26      1.34 o 
  -4  12   1        3.33        4.28      1.03 o 
  -3  12   1      113.41       88.32      3.42 o 
  -2  12   1       87.73       76.36      3.05 o 
  -1  12   1      567.09      688.64     22.14 o 
   0  12   1      121.31      131.17      3.65 o 
   1  12   1      330.45      343.99      7.37 o 
   2  12   1       42.96       36.59      1.83 o 
   3  12   1        0.35       -0.93      0.93 o 
   4  12   1        2.63        0.55      1.09 o 
   5  12   1      119.02      103.10      3.29 o 
   6  12   1        8.07        8.18      1.88 o 
   7  12   1      102.08      105.57      6.26 o 
   8  12   1       21.76       21.87      3.93 o 
  -8  13   1        2.11        1.96      2.21 o 
  -7  13   1        0.41        1.44      2.19 o 
  -6  13   1        3.67        3.36      1.24 o 
  -5  13   1      127.02      112.78      3.65 o 
  -4  13   1        4.16        4.73      1.07 o 
  -3  13   1      521.85      496.31     22.58 o 
  -2  13   1       65.43       60.84      3.86 o 
  -1  13   1      319.59      409.22     16.86 o 
   0  13   1      320.72      407.32      8.61 o 
   1  13   1        2.43        1.63      1.27 o 
   2  13   1      165.26      148.27      4.08 o 
   3  13   1      244.17      228.85      5.86 o 
   4  13   1        5.32        4.79      1.13 o 
   5  13   1      154.41      151.77      4.55 o 
   6  13   1        0.80        1.46      1.66 o 
   7  13   1        2.06        0.18      3.20 o 
   8  13   1        2.30        1.79      4.30 o 
  -8  14   1        6.51        7.80      2.68 o 
  -7  14   1      162.93      144.85      6.70 o 
  -6  14   1        8.17        7.12      2.35 o 
  -5  14   1      231.57      204.32      7.81 o 
  -4  14   1       65.96       59.91      3.25 o 
  -3  14   1       26.12       26.18      2.51 o 
  -2  14   1      329.47      328.15      8.31 o 
  -1  14   1      115.76      142.41      4.60 o 
   0  14   1       62.03       74.05      3.16 o 
   1  14   1      400.44      441.47     11.14 o 
   2  14   1       60.07       66.47      2.71 o 
   3  14   1      186.69      177.32      5.60 o 
   4  14   1       67.52       60.96      4.65 o 
   5  14   1        2.20        4.44      1.66 o 
   6  14   1        5.48        4.82      2.08 o 
   7  14   1       70.44       65.11      5.44 o 
  -8  15   1        0.01       -1.90      2.12 o 
  -7  15   1        2.36       -1.89      1.89 o 
  -6  15   1       21.41       22.22      2.59 o 
  -5  15   1       43.39       35.91      2.95 o 
  -4  15   1       83.54       77.75      3.78 o 
  -3  15   1      109.67      112.70      4.30 o 
  -2  15   1        3.55        5.64      1.25 o 
  -1  15   1       85.45      105.92      3.98 o 
   0  15   1       42.89       49.47      3.14 o 
   1  15   1       11.80       16.49      1.82 o 
   2  15   1        9.31        9.91      2.22 o 
   3  15   1       36.85       36.37      2.91 o 
   4  15   1        2.89        3.10      1.55 o 
   5  15   1      108.91       91.55      4.38 o 
   6  15   1        0.60       -2.00      2.00 o 
   7  15   1       31.17       24.14      4.61 o 
  -7  16   1        1.40       -0.29      2.07 o 
  -6  16   1        0.24       -0.21      1.90 o 
  -5  16   1        4.47        2.98      2.08 o 
  -4  16   1        1.96        0.83      1.46 o 
  -3  16   1       31.61       35.00      3.18 o 
  -2  16   1        2.92        0.13      1.14 o 
  -1  16   1       14.92       18.40      2.04 o 
   0  16   1        1.44        0.26      1.98 o 
   1  16   1        9.25       15.95      1.85 o 
   2  16   1       16.28       20.42      2.15 o 
   3  16   1       32.73       34.64      2.68 o 
   4  16   1       97.75       88.02      4.23 o 
   5  16   1       37.91       32.64      3.35 o 
   6  16   1       63.81       45.79      4.04 o 
  -6  17   1       40.39       38.13      4.92 o 
  -5  17   1        0.15       -1.69      1.69 o 
  -4  17   1      113.31      108.74      5.29 o 
  -3  17   1       35.10       31.62      3.72 o 
  -2  17   1        6.25        7.57      1.44 o 
  -1  17   1       95.44      103.31      4.72 o 
   0  17   1      145.69      189.31     13.29 o 
   1  17   1       17.25       17.34      2.44 o 
   2  17   1      265.60      260.85      9.43 o 
   3  17   1       27.22       29.24      3.46 o 
   4  17   1       60.61       58.51      4.95 o 
   5  17   1       75.61       69.54      4.82 o 
   6  17   1        0.51        1.83      5.51 o 
  -6  18   1       56.95       52.41      4.32 o 
  -5  18   1       20.64       17.69      2.71 o 
  -4  18   1       30.27       27.60      2.66 o 
  -3  18   1       12.85       11.54      3.39 o 
  -2  18   1      473.82      492.64     13.97 o 
  -1  18   1       11.39       11.59      3.75 o 
   0  18   1      443.83      584.55     26.89 o 
   1  18   1      211.43      222.04      8.37 o 
   2  18   1       54.92       56.93      3.37 o 
   3  18   1      363.17      326.42      9.10 o 
   4  18   1        0.61        2.50      1.92 o 
   5  18   1      155.49      132.96      7.71 o 
  -5  19   1        2.91        2.51      2.10 o 
  -4  19   1      223.22      202.70     10.52 o 
  -3  19   1        5.73        3.20      1.96 o 
  -2  19   1      132.14      126.76      5.63 o 
  -1  19   1       53.26       56.01      5.33 o 
   0  19   1        0.46        0.00      1.77 o 
   1  19   1      137.63      143.49      6.25 o 
   2  19   1       11.22        7.88      2.17 o 
   3  19   1       45.50       46.03      5.75 o 
   4  19   1        3.69        4.17      2.10 o 
  -4  20   1       86.52       73.23      5.77 o 
  -3  20   1        0.71        0.07      1.95 o 
  -2  20   1       34.03       33.02      4.47 o 
  -1  20   1       63.74       70.56      3.44 o 
   0  20   1        5.49        9.84      2.27 o 
   1  20   1       80.76       90.19      4.79 o 
   2  20   1        0.16       -0.17      1.83 o 
   3  20   1        3.28        4.19      2.06 o 
  -2  21   1       33.70       33.12      3.35 o 
  -1  21   1      103.82      111.91      5.49 o 
   0  21   1      125.05      122.84     12.36 o 
   1  21   1        0.16       -0.16      1.92 o 
 -10   0   2      114.07      136.02      8.62 o 
  -9   0   2        4.29        3.64      2.11 o 
  -8   0   2      341.68      355.68     10.53 o 
  -7   0   2       10.97       12.37      2.09 o 
  -6   0   2       87.25       87.72      3.33 o 
  -5   0   2       67.52       71.18      2.76 o 
  -4   0   2       64.01       49.67      4.27 o 
  -3   0   2      987.27      999.44     26.17 o 
  -2   0   2       32.08       28.11      1.59 o 
  -1   0   2     1983.16     2157.28     44.00 o 
   0   0   2     3052.58     2975.21    113.83 o 
   1   0   2        0.92        6.42      0.92 o 
   2   0   2     1027.27     1025.89     18.25 o 
   3   0   2        0.75        0.44      0.69 o 
   4   0   2      221.22      215.35      5.00 o 
   5   0   2        0.09       -1.04      1.04 o 
   6   0   2       10.84       12.38      1.69 o 
   7   0   2       14.84       10.94      3.48 o 
   8   0   2        1.25       -1.33      2.99 o 
   9   0   2       40.40       40.93      5.52 o 
 -11   1   2        0.33       -3.45      3.45 o 
 -10   1   2       29.46       33.83      2.76 o 
  -9   1   2        0.16       -1.10      1.48 o 
  -8   1   2        0.17       -1.23      1.23 o 
  -7   1   2        2.82        4.24      1.43 o 
  -6   1   2       35.44       36.06      1.38 o 
  -5   1   2      163.29      173.38      3.09 o 
  -4   1   2       31.66       29.62      1.14 o 
  -3   1   2      549.11      591.37      8.88 o 
  -2   1   2     1670.32     1695.96     27.19 o 
  -1   1   2       21.31       12.49      0.60 o 
   0   1   2      834.60      884.93     34.70 o 
   1   1   2      253.12      249.43      5.13 o 
   2   1   2        0.13        0.03      0.35 o 
   3   1   2       64.34       74.35      1.44 o 
   4   1   2       46.10       46.10      1.33 o 
   5   1   2       25.49       26.67      1.20 o 
   6   1   2       45.56       46.02      3.39 o 
   7   1   2       14.54       16.46      1.82 o 
   8   1   2       12.61       12.31      2.72 o 
   9   1   2        0.00        0.00      2.37 o 
 -11   2   2        0.36       -3.10      3.52 o 
 -10   2   2       22.87       30.06      5.65 o 
  -9   2   2       45.06       49.42      3.01 o 
  -8   2   2       43.13       44.79      2.49 o 
  -7   2   2      258.18      262.51      5.28 o 
  -6   2   2       33.09       35.83      1.44 o 
  -5   2   2      381.88      389.38      4.87 o 
  -4   2   2       16.10       25.59      0.82 o 
  -3   2   2       27.84       22.96      0.95 o 
  -2   2   2        6.22       17.73      1.03 o 
  -1   2   2     2280.03     2583.90     65.16 o 
   0   2   2        8.23       16.65      1.41 o 
   1   2   2     1899.26     1896.56     27.30 o 
   2   2   2       15.10       12.44      0.70 o 
   3   2   2      122.38      119.58      2.18 o 
   4   2   2        4.03        3.80      0.62 o 
   5   2   2       11.17       11.88      1.02 o 
   6   2   2        1.11        1.07      0.93 o 
   7   2   2       13.25       15.08      2.07 o 
   8   2   2        4.83        5.78      2.33 o 
   9   2   2        0.02       -2.32      2.32 o 
 -11   3   2       25.42       39.49      4.76 o 
 -10   3   2       44.89       36.81      3.82 o 
  -9   3   2       49.78       54.47      5.93 o 
  -8   3   2        2.83        2.55      1.41 o 
  -7   3   2        6.59        6.97      1.03 o 
  -6   3   2       18.70       14.52      1.00 o 
  -5   3   2      779.54      771.52      9.33 o 
  -4   3   2      208.54      201.84      3.07 o 
  -3   3   2     3471.65     3509.96     49.17 o 
  -2   3   2     3130.45     3365.90     68.55 o 
  -1   3   2     2085.38     2618.27    140.68 o 
   0   3   2     2158.39     2299.41     70.57 o 
   1   3   2      554.58      518.09      8.54 o 
   2   3   2       76.07       63.54      1.50 o 
   3   3   2     1702.43     1647.68     20.61 o 
   4   3   2       34.74       29.08      1.20 o 
   5   3   2      312.67      312.57      5.31 o 
   6   3   2       20.38       23.23      1.58 o 
   7   3   2        5.30        6.02      1.74 o 
   8   3   2        2.93        3.26      2.52 o 
   9   3   2       28.63       27.69      5.24 o 
 -11   4   2        3.38        6.60      3.01 o 
 -10   4   2        0.38        3.30      3.57 o 
  -9   4   2       64.76       74.25      6.63 o 
  -8   4   2       13.29       13.19      2.46 o 
  -7   4   2      388.93      404.23      7.82 o 
  -6   4   2      119.85      108.31      2.45 o 
  -5   4   2      484.63      471.18      6.85 o 
  -4   4   2     1022.07      918.41     10.88 o 
  -3   4   2       29.60       23.26      1.06 o 
  -2   4   2       58.18       49.33      1.42 o 
  -1   4   2     3639.35     4435.80    200.84 o 
   0   4   2     2654.79     3208.90    123.19 o 
   1   4   2     4269.02     4360.94     55.50 o 
   2   4   2     1880.60     1787.27     22.12 o 
   3   4   2       32.23       31.65      1.53 o 
   4   4   2      341.92      307.76      4.96 o 
   5   4   2      570.52      588.04      8.90 o 
   6   4   2        9.21       10.00      1.21 o 
   7   4   2      313.19      343.50      8.30 o 
   8   4   2        0.72        3.47      2.26 o 
   9   4   2       14.68       11.27      4.17 o 
 -11   5   2       53.49       61.05      9.87 o 
 -10   5   2        0.43       -0.83      3.38 o 
  -9   5   2       77.58       83.49      5.10 o 
  -8   5   2       23.08       24.09      4.08 o 
  -7   5   2        0.35       -0.10      0.93 o 
  -6   5   2       86.76       85.26      2.49 o 
  -5   5   2      326.89      299.25      6.06 o 
  -4   5   2       64.45       53.54      1.61 o 
  -3   5   2     1774.92     1764.76     31.06 o 
  -2   5   2     1270.57     1402.09     33.44 o 
  -1   5   2     1314.09     1667.60     58.44 o 
   0   5   2      249.04      222.22      6.69 o 
   1   5   2      255.65      252.02      3.80 o 
   2   5   2      201.42      227.79      4.02 o 
   3   5   2     1195.51     1168.27     14.87 o 
   4   5   2      322.75      323.22      5.34 o 
   5   5   2      213.94      219.86      4.13 o 
   6   5   2       98.01       99.81      2.71 o 
   7   5   2       15.62       14.57      1.50 o 
   8   5   2       10.00        9.50      3.84 o 
   9   5   2       37.89       49.59      6.25 o 
 -11   6   2        0.47       -4.00      4.19 o 
 -10   6   2       18.08        9.49      4.05 o 
  -9   6   2       10.18       10.95      2.54 o 
  -8   6   2       22.52       24.08      3.00 o 
  -7   6   2       58.42       54.68      2.29 o 
  -6   6   2        9.52        9.57      1.13 o 
  -5   6   2       63.04       56.77      1.94 o 
  -4   6   2        2.68        2.63      0.73 o 
  -3   6   2       13.71       15.26      0.97 o 
  -2   6   2      349.15      388.89      7.04 o 
  -1   6   2     1139.55     1455.24     37.20 o 
   0   6   2      448.93      548.05     12.46 o 
   1   6   2     1348.66     1522.78     46.48 o 
   2   6   2       53.18       45.12      1.40 o 
   3   6   2      281.24      281.63      4.56 o 
   4   6   2       29.36       31.64      1.57 o 
   5   6   2        2.35        0.71      1.05 o 
   6   6   2       52.05       55.15      2.72 o 
   7   6   2        0.68       -0.59      1.16 o 
   8   6   2       32.51       39.30      5.52 o 
   9   6   2        0.99       -2.10      3.67 o 
 -10   7   2        0.55       -3.16      3.16 o 
  -9   7   2        4.06       -1.82      1.82 o 
  -8   7   2       69.34       72.72      3.69 o 
  -7   7   2        0.73       -0.18      1.02 o 
  -6   7   2      332.25      316.48      5.80 o 
  -5   7   2       39.59       39.46      1.88 o 
  -4   7   2      154.54      154.00      3.83 o 
  -3   7   2      386.79      433.87      9.26 o 
  -2   7   2      138.79      123.67      2.81 o 
  -1   7   2      571.51      873.68     34.82 o 
   0   7   2      584.80      618.90     12.32 o 
   1   7   2      301.27      330.36      6.11 o 
   2   7   2      205.70      198.58      4.28 o 
   3   7   2       64.35       57.50      1.89 o 
   4   7   2        6.23        5.31      0.97 o 
   5   7   2        2.08        1.86      1.04 o 
   6   7   2        1.94        0.13      1.13 o 
   7   7   2       34.72       35.81      2.52 o 
   8   7   2        0.23       -2.11      2.11 o 
   9   7   2       13.70       13.29      4.48 o 
 -10   8   2       33.06       34.89      5.69 o 
  -9   8   2       31.76       24.31      7.14 o 
  -8   8   2       74.69       79.44      3.24 o 
  -7   8   2      197.14      181.09      4.21 o 
  -6   8   2       16.40       14.12      1.80 o 
  -5   8   2      551.34      520.54     10.47 o 
  -4   8   2      625.55      559.60     10.84 o 
  -2   8   2      500.41      523.56     25.83 o 
  -1   8   2      282.17      346.87     15.20 o 
   0   8   2       22.32       24.49      1.58 o 
   1   8   2       52.37       45.03      1.31 o 
   2   8   2      215.52      200.33      3.78 o 
   3   8   2       64.18       60.87      1.98 o 
   4   8   2       84.11       82.60      2.54 o 
   5   8   2      189.79      178.28      4.22 o 
   6   8   2        2.07        0.55      1.16 o 
   7   8   2       41.99       47.61      3.85 o 
   8   8   2        4.94        1.65      3.75 o 
 -10   9   2        0.17        0.66      3.70 o 
  -9   9   2       37.61       27.20      5.94 o 
  -8   9   2       57.21       50.57      2.53 o 
  -7   9   2       15.03       13.10      1.63 o 
  -6   9   2      306.07      282.42      6.74 o 
  -5   9   2       82.29       83.46      2.99 o 
  -4   9   2      184.25      163.40      4.19 o 
  -3   9   2      528.98      539.26     10.32 o 
  -2   9   2        2.67        1.21      0.77 o 
  -1   9   2      507.03      740.34     30.89 o 
   0   9   2       19.31       20.59      1.57 o 
   1   9   2      281.72      300.18      5.08 o 
   2   9   2        2.26        2.94      0.96 o 
   3   9   2      126.50      110.61      2.75 o 
   4   9   2       11.68       11.92      1.25 o 
   5   9   2        3.90        3.34      1.08 o 
   6   9   2        7.86        6.30      1.39 o 
   7   9   2       13.28       16.38      2.45 o 
   8   9   2        3.72        2.37      3.30 o 
 -10  10   2        3.44       -1.47      3.82 o 
  -9  10   2        4.82        6.70      2.12 o 
  -8  10   2       12.39       10.69      1.73 o 
  -7  10   2       59.87       57.12      3.08 o 
  -6  10   2        7.70        7.83      1.37 o 
  -5  10   2       30.69       25.32      1.83 o 
  -4  10   2       15.31       13.80      1.30 o 
  -3  10   2      227.25      214.75      4.90 o 
  -2  10   2      190.30      212.78      4.84 o 
  -1  10   2     1185.33     1578.69    101.09 o 
   0  10   2      655.95      769.35     15.50 o 
   1  10   2      976.43     1069.38     18.12 o 
   2  10   2      721.94      662.97     13.05 o 
   3  10   2      167.30      163.11      3.84 o 
   4  10   2      329.83      304.47      5.80 o 
   5  10   2        0.53        1.13      0.99 o 
   6  10   2       52.55       50.39      2.90 o 
   7  10   2       12.39       19.34      2.57 o 
   8  10   2        4.27        5.81      3.50 o 
  -9  11   2       10.21       10.79      5.31 o 
  -8  11   2       18.87       18.11      2.55 o 
  -7  11   2       17.82       16.47      1.89 o 
  -6  11   2       20.65       19.81      1.83 o 
  -5  11   2      375.63      339.53      7.54 o 
  -4  11   2       72.97       71.99      3.34 o 
  -3  11   2      763.39      761.14     14.22 o 
  -2  11   2      677.97      739.90     21.29 o 
  -1  11   2      101.98      158.85     10.78 o 
   0  11   2      451.06      470.70     13.07 o 
   1  11   2      480.85      488.63     10.15 o 
   2  11   2        2.09        4.29      1.07 o 
   3  11   2     1078.93     1028.10     17.35 o 
   4  11   2      222.81      209.26      4.45 o 
   5  11   2      347.56      335.49      6.56 o 
   6  11   2      171.36      173.14      5.85 o 
   7  11   2        9.07       11.52      4.71 o 
   8  11   2       42.12       45.65      4.87 o 
  -9  12   2       44.52       46.13      4.90 o 
  -8  12   2        0.14        4.21      2.95 o 
  -7  12   2      182.15      177.69      5.29 o 
  -6  12   2      134.64      120.02      3.96 o 
  -5  12   2      163.75      145.97      4.19 o 
  -4  12   2      717.91      659.88     12.82 o 
  -3  12   2        1.88        2.91      1.32 o 
  -2  12   2      357.50      356.21     13.38 o 
  -1  12   2      528.59      732.45     29.96 o 
   0  12   2       12.41       31.86      2.19 o 
   1  12   2      622.05      670.40     13.16 o 
   2  12   2       69.15       70.87      2.78 o 
   3  12   2        4.09        4.28      1.25 o 
   4  12   2        3.44        0.44      1.00 o 
   5  12   2      209.75      204.54      4.67 o 
   6  12   2       62.29       50.71      3.51 o 
   7  12   2      110.85      117.59      6.74 o 
  -9  13   2       26.27       18.07      4.71 o 
  -8  13   2       15.53       13.56      2.85 o 
  -7  13   2        4.11        1.72      2.28 o 
  -6  13   2      104.29       89.89      3.42 o 
  -5  13   2       14.89       14.92      1.62 o 
  -4  13   2       20.73       16.39      1.52 o 
  -3  13   2      144.47      142.57      4.58 o 
  -2  13   2       54.79       71.79      5.05 o 
  -1  13   2      166.89      231.64     11.06 o 
   0  13   2       29.68       39.19      1.83 o 
   1  13   2        1.65        2.37      0.92 o 
   2  13   2        6.71        7.41      1.23 o 
   3  13   2      131.77      128.72      4.16 o 
   4  13   2        2.44        1.65      1.30 o 
   5  13   2       23.83       23.21      1.71 o 
   6  13   2        5.42        5.56      2.61 o 
   7  13   2       13.52       18.08      5.89 o 
  -8  14   2       25.07       24.06      5.61 o 
  -7  14   2        0.00        0.08      1.83 o 
  -6  14   2       56.36       44.51      3.29 o 
  -5  14   2        2.21        1.24      1.10 o 
  -4  14   2       61.15       55.06      3.20 o 
  -3  14   2       25.71       26.08      2.17 o 
  -2  14   2       65.95       72.97      3.16 o 
  -1  14   2        5.26        9.05      1.43 o 
   0  14   2       14.16       17.72      1.63 o 
   1  14   2       14.34       13.39      1.41 o 
   2  14   2       11.55       15.07      1.58 o 
   3  14   2       17.29       15.85      1.80 o 
   4  14   2       19.52       20.02      2.12 o 
   5  14   2        0.44        2.22      1.47 o 
   6  14   2        0.35        1.94      1.90 o 
   7  14   2        0.00       -1.22      2.49 o 
  -8  15   2       20.68       15.89      4.74 o 
  -7  15   2        2.13        0.57      2.08 o 
  -6  15   2       41.92       31.17      3.29 o 
  -5  15   2        4.43        1.82      1.51 o 
  -4  15   2        0.52       -0.34      2.89 o 
  -3  15   2        9.05        8.62      1.63 o 
  -2  15   2      189.78      222.37      6.31 o 
  -1  15   2        7.46       17.67      2.13 o 
   0  15   2      295.15      360.80      8.97 o 
   1  15   2      100.08      106.81      4.75 o 
   2  15   2       48.72       47.04      2.82 o 
   3  15   2      111.45      107.29      3.89 o 
   4  15   2       11.30        9.41      1.89 o 
   5  15   2       26.89       27.54      3.21 o 
   6  15   2       27.79       25.63      3.43 o 
  -7  16   2       13.22       15.26      2.83 o 
  -6  16   2        1.39        0.97      1.87 o 
  -5  16   2       16.44       14.48      2.14 o 
  -4  16   2      127.24      120.60      4.72 o 
  -3  16   2        3.34        4.73      2.06 o 
  -2  16   2       72.47       78.21      2.94 o 
  -1  16   2       21.86       24.48      2.42 o 
   0  16   2       20.21       21.92      2.71 o 
   1  16   2       63.62       68.83      3.97 o 
   2  16   2       91.88       82.33      3.64 o 
   3  16   2        8.99       11.80      1.97 o 
   4  16   2       25.74       26.84      2.69 o 
   5  16   2        1.69        2.41      1.96 o 
   6  16   2        0.74        4.44      2.22 o 
  -7  17   2        0.46       -1.76      2.02 o 
  -6  17   2       63.88       58.17      6.13 o 
  -5  17   2        0.26        3.81      1.75 o 
  -4  17   2       58.22       60.39      3.61 o 
  -3  17   2       21.22       24.86      4.03 o 
  -2  17   2        3.63        7.82      1.39 o 
  -1  17   2      159.89      209.68      7.49 o 
   0  17   2        4.52        8.49      2.26 o 
   1  17   2      198.31      221.48      7.08 o 
   2  17   2       22.18       21.82      2.29 o 
   3  17   2      102.64      100.01      5.00 o 
   4  17   2        6.00        4.77      2.07 o 
   5  17   2       76.35       69.22      6.27 o 
  -6  18   2       27.97       27.25      3.83 o 
  -5  18   2        0.95       -1.59      2.88 o 
  -4  18   2       36.32       30.21      3.22 o 
  -3  18   2       78.50       84.11      4.04 o 
  -2  18   2       27.22       31.03      2.97 o 
  -1  18   2      240.91      302.42     21.62 o 
   0  18   2        0.87       -0.65      1.58 o 
   1  18   2      132.84      144.72      8.64 o 
   2  18   2       20.57       24.68      4.94 o 
   3  18   2       19.21       17.87      2.62 o 
   4  18   2       19.56       17.55      2.75 o 
  -5  19   2      125.50      120.57      5.89 o 
  -4  19   2       38.73       36.97      3.47 o 
  -3  19   2      354.40      352.75     11.55 o 
  -2  19   2        7.65        6.80      2.15 o 
  -1  19   2      220.32      263.14     18.45 o 
   0  19   2       35.91       37.18      8.16 o 
   1  19   2       14.08       13.86      1.99 o 
   2  19   2        0.44        1.89      1.74 o 
   3  19   2        6.03        4.52      2.01 o 
   4  19   2       18.03       13.41      4.36 o 
  -4  20   2       67.80       64.55      4.57 o 
  -3  20   2       33.73       30.85      6.83 o 
  -2  20   2       21.24       20.50      2.72 o 
  -1  20   2       14.19       16.17      3.48 o 
   0  20   2       23.92       24.55      2.80 o 
   1  20   2       74.66       74.41      4.36 o 
   2  20   2       54.42       48.20      3.72 o 
  -2  21   2      125.35      127.79      5.84 o 
  -1  21   2       26.57       32.98      3.26 o 
   0  21   2       37.59       34.87      2.72 o 
   1  21   2        2.92        2.14      2.00 o 
 -11   1   3        5.50        4.37      2.54 o 
 -10   1   3       10.92       13.78      2.23 o 
  -9   1   3        0.75        1.61      1.42 o 
  -8   1   3       84.65       84.04      3.41 o 
  -7   1   3        8.86        6.09      1.12 o 
  -6   1   3        0.27       -0.20      0.63 o 
  -5   1   3      146.12      120.63      3.17 o 
  -4   1   3      556.91      544.85      7.14 o 
  -3   1   3      362.32      347.98      6.68 o 
  -2   1   3     1231.08     1325.66     21.45 o 
  -1   1   3       62.20       60.66      2.31 o 
   0   1   3       46.67       43.52      3.19 o 
   1   1   3      109.16       84.54      1.75 o 
   2   1   3       15.69       13.20      0.73 o 
   3   1   3       11.57       13.86      0.71 o 
   4   1   3       27.56       23.25      1.16 o 
   5   1   3      198.51      202.13      4.26 o 
   6   1   3        0.23       -0.77      1.30 o 
   7   1   3      134.98      155.08     11.33 o 
   8   1   3        9.14       11.86      2.73 o 
   9   1   3       16.39       20.22      3.30 o 
 -11   2   3        1.51        4.34      3.94 o 
 -10   2   3        3.81        3.77      2.52 o 
  -9   2   3        3.60        2.85      1.39 o 
  -8   2   3      239.80      238.49      6.13 o 
  -7   2   3        0.27        0.66      0.83 o 
  -6   2   3     1430.71     1447.06     19.23 o 
  -5   2   3       31.58       29.59      2.68 o 
  -4   2   3     1184.34     1226.48     16.55 o 
  -3   2   3      572.22      516.91      6.74 o 
  -2   2   3      196.26      180.81      6.19 o 
  -1   2   3     1137.69     1171.74     21.54 o 
   0   2   3     1251.08     1204.78     21.18 o 
   1   2   3       35.12       32.66      1.10 o 
   2   2   3      393.31      346.06      4.93 o 
   3   2   3      710.72      689.58      8.63 o 
   4   2   3       12.62       12.62      0.97 o 
   5   2   3      271.48      272.93      5.27 o 
   6   2   3       15.29       17.33      1.76 o 
   7   2   3        0.42        2.37      1.66 o 
   8   2   3       19.18       24.22      3.21 o 
   9   2   3       11.22       12.22      6.35 o 
 -11   3   3        3.93       -0.72      2.70 o 
 -10   3   3       42.95       44.39      4.06 o 
  -9   3   3       10.74        8.41      3.38 o 
  -8   3   3       85.02       92.56      3.55 o 
  -7   3   3        4.14        3.82      0.87 o 
  -6   3   3       47.41       46.75      1.59 o 
  -5   3   3        2.11        2.86      0.65 o 
  -4   3   3     1848.90     1855.90     21.58 o 
  -3   3   3      169.95      193.28      3.03 o 
  -2   3   3     3360.36     3919.29    139.21 o 
  -1   3   3     1555.74     1710.02     35.24 o 
   0   3   3      479.96      481.56      8.06 o 
   1   3   3     1916.74     1927.08     30.68 o 
   2   3   3       11.90       13.32      0.81 o 
   3   3   3      305.97      312.40      5.44 o 
   4   3   3       99.92       95.19      2.34 o 
   5   3   3        2.27        2.34      0.97 o 
   6   3   3       54.55       62.02      2.47 o 
   7   3   3       20.23       24.90      2.53 o 
   8   3   3        7.45        8.93      2.61 o 
   9   3   3        0.73       -1.16      3.67 o 
 -11   4   3        2.95        0.69      4.17 o 
 -10   4   3        1.09        0.18      3.45 o 
  -9   4   3       23.38       23.24      4.32 o 
  -8   4   3        3.30        2.80      1.51 o 
  -7   4   3       42.87       53.47      1.93 o 
  -6   4   3       12.75       12.18      1.01 o 
  -5   4   3        2.44        0.62      0.85 o 
  -4   4   3        6.56        7.63      0.60 o 
  -3   4   3      109.94      116.08      2.07 o 
  -2   4   3      253.14      300.64      6.52 o 
  -1   4   3      424.46      484.72     13.79 o 
   0   4   3      360.76      386.08      5.44 o 
   1   4   3      298.95      277.55      5.10 o 
   2   4   3      125.51      129.66      2.38 o 
   3   4   3       82.40       80.49      1.93 o 
   4   4   3       29.83       27.53      1.46 o 
   5   4   3       13.26       15.07      1.25 o 
   6   4   3        2.04        1.49      1.01 o 
   7   4   3        0.82       -1.22      1.50 o 
   8   4   3        1.53        2.24      3.49 o 
 -11   5   3        7.77        5.37      3.12 o 
 -10   5   3        1.39        3.00      3.53 o 
  -9   5   3        0.90        3.35      1.97 o 
  -8   5   3       44.24       40.41      2.57 o 
  -7   5   3       86.20       85.66      2.68 o 
  -6   5   3        7.20        5.70      1.26 o 
  -5   5   3      424.70      402.26      5.97 o 
  -4   5   3      146.52      136.56      2.42 o 
  -3   5   3      259.47      253.50      5.46 o 
  -2   5   3      525.69      539.97     14.60 o 
  -1   5   3      237.90      276.06     16.77 o 
   0   5   3       98.29       91.81      2.22 o 
   1   5   3     1630.72     1638.90     21.71 o 
   2   5   3        2.19        3.98      0.77 o 
   3   5   3      588.65      568.24      8.33 o 
   4   5   3        4.00        2.15      0.85 o 
   5   5   3       27.42       25.43      1.65 o 
   6   5   3        0.94       -0.29      0.96 o 
   7   5   3        0.20       -1.43      1.54 o 
   8   5   3       11.67        8.69      3.82 o 
 -11   6   3       29.31       31.17      5.45 o 
 -10   6   3        8.09       10.45      4.01 o 
  -9   6   3       66.13       70.78      4.84 o 
  -8   6   3       15.07       16.06      1.91 o 
  -7   6   3       35.55       33.00      2.17 o 
  -6   6   3      351.37      325.57      5.83 o 
  -5   6   3       41.32       41.01      1.80 o 
  -4   6   3      269.03      233.92      4.59 o 
  -3   6   3     1223.99     1328.50     18.84 o 
  -2   6   3      104.13      141.35      4.13 o 
  -1   6   3     2340.71     2899.04     65.40 o 
   0   6   3      493.32      526.64     10.27 o 
   1   6   3      111.56      108.36      2.50 o 
   2   6   3      191.14      168.96      5.17 o 
   3   6   3      476.42      459.12      7.42 o 
   4   6   3        2.13        1.05      0.80 o 
   5   6   3      380.90      390.84      7.10 o 
   6   6   3       40.43       45.71      2.65 o 
   7   6   3       21.80       23.88      2.39 o 
   8   6   3       60.45       62.96      6.76 o 
 -11   7   3       15.53       14.08      4.77 o 
 -10   7   3        0.75       -0.87      3.59 o 
  -9   7   3       99.51       99.23      4.75 o 
  -8   7   3        5.60        7.65      1.34 o 
  -7   7   3      257.91      254.39      5.13 o 
  -6   7   3       10.75        9.28      1.20 o 
  -5   7   3      487.68      463.57      8.31 o 
  -3   7   3      414.64      443.78      7.03 o 
  -2   7   3      347.00      357.37      7.43 o 
  -1   7   3       62.39       59.81      4.13 o 
   0   7   3        9.87       11.88      1.19 o 
   1   7   3      805.00      787.47     11.91 o 
   2   7   3       84.20       76.26      2.09 o 
   3   7   3      239.77      219.02      4.37 o 
   4   7   3      199.17      190.63      4.23 o 
   5   7   3       18.58       17.35      1.71 o 
   6   7   3      178.61      188.39      5.11 o 
   7   7   3       80.77       93.66      4.94 o 
   8   7   3       61.25       68.13      7.13 o 
 -11   8   3        0.20       -3.94      3.94 o 
 -10   8   3        4.66        3.48      3.91 o 
  -9   8   3        8.52        8.38      2.12 o 
  -8   8   3       45.32       45.23      2.37 o 
  -7   8   3       26.84       25.73      1.86 o 
  -6   8   3      107.93      111.71      3.27 o 
  -5   8   3       15.48       12.90      1.26 o 
  -4   8   3      129.41      126.14      3.50 o 
  -3   8   3       29.68       27.98      1.35 o 
  -2   8   3       57.84       57.76      1.93 o 
  -1   8   3       87.89      109.59      7.59 o 
   0   8   3       24.60       24.08      2.21 o 
   1   8   3       37.77       41.61      1.54 o 
   2   8   3       78.98       75.70      2.12 o 
   3   8   3        0.37        0.82      0.72 o 
   4   8   3      152.24      153.58      3.93 o 
   5   8   3        7.84        9.23      1.39 o 
   6   8   3       84.63       90.34      3.95 o 
   7   8   3        2.02        0.78      1.77 o 
   8   8   3       10.38       12.52      4.35 o 
 -10   9   3       14.23       14.52      4.78 o 
  -9   9   3       82.99       84.03      4.10 o 
  -8   9   3       13.58       12.17      1.63 o 
  -7   9   3      298.94      291.86      6.31 o 
  -6   9   3      115.21      115.14      3.85 o 
  -5   9   3      540.60      498.69     10.13 o 
  -4   9   3     1094.57     1052.56     19.29 o 
  -3   9   3      217.44      197.59      5.10 o 
  -2   9   3     1240.60     1408.21     26.92 o 
  -1   9   3       34.09       59.29      3.93 o 
   0   9   3       56.54       55.00      2.51 o 
   1   9   3      345.47      361.43      5.80 o 
   2   9   3      155.10      142.62      3.07 o 
   3   9   3       90.03       85.08      2.47 o 
   4   9   3      182.59      178.98      4.09 o 
   5   9   3        2.05        1.73      1.13 o 
   6   9   3       28.71       30.68      2.84 o 
   7   9   3       11.88       16.38      2.47 o 
   8   9   3        0.23        2.92      3.66 o 
 -10  10   3        2.03        5.24      4.20 o 
  -9  10   3        5.71        7.52      1.99 o 
  -8  10   3       43.20       44.50      2.57 o 
  -7  10   3       11.35       11.74      1.63 o 
  -6  10   3      222.68      202.65      5.36 o 
  -5  10   3      246.50      231.87      5.58 o 
  -4  10   3        3.70        4.11      0.99 o 
  -3  10   3     1133.41     1174.13     21.21 o 
  -2  10   3     1431.66     1696.09     32.28 o 
  -1  10   3     1370.50     1676.06     32.04 o 
   0  10   3     2311.95     2531.46     47.59 o 
   1  10   3      145.61      128.52      3.29 o 
   2  10   3      786.30      755.74     13.12 o 
   3  10   3      121.83      126.20      3.14 o 
   4  10   3       46.80       48.47      2.09 o 
   5  10   3      122.39      121.78      3.84 o 
   6  10   3       11.08       12.14      2.12 o 
   7  10   3        6.58        9.68      3.11 o 
 -10  11   3        6.46        4.98      4.14 o 
  -9  11   3        3.67        9.81      2.97 o 
  -8  11   3       23.65       19.47      4.16 o 
  -7  11   3        0.92        2.44      1.39 o 
  -6  11   3        6.02        8.78      2.06 o 
  -5  11   3        0.05       -0.16      0.97 o 
  -4  11   3      153.52      150.89      4.08 o 
  -3  11   3        2.27        2.28      0.92 o 
  -2  11   3        0.08       -0.80      0.84 o 
  -1  11   3      167.86      222.39      7.20 o 
   0  11   3      536.04      562.23     12.04 o 
   1  11   3      400.40      414.84      8.71 o 
   2  11   3      862.22      758.65     15.01 o 
   3  11   3      120.89      110.31      3.47 o 
   4  11   3      411.18      379.78      7.00 o 
   5  11   3        1.33        3.14      1.16 o 
   6  11   3       97.32       93.16      4.40 o 
   7  11   3       11.51       13.39      5.21 o 
  -9  12   3       17.45       15.47      3.38 o 
  -8  12   3        1.26        3.40      1.88 o 
  -7  12   3       17.17       14.81      2.92 o 
  -6  12   3       24.19       19.71      1.84 o 
  -5  12   3       10.13        8.51      1.32 o 
  -4  12   3      161.23      147.52      4.08 o 
  -3  12   3      110.56      113.35      3.87 o 
  -2  12   3      177.81      173.92     14.86 o 
  -1  12   3       98.90      117.61      3.92 o 
   0  12   3        0.01        0.80      1.09 o 
   1  12   3       26.11       27.63      2.03 o 
   2  12   3      148.11      136.07      4.09 o 
   3  12   3        2.94        0.98      1.13 o 
   4  12   3      165.39      153.03      4.51 o 
   5  12   3        0.19       -0.73      1.62 o 
   6  12   3       76.70       90.91      7.80 o 
   7  12   3        0.86        2.36      3.02 o 
  -9  13   3        0.92        1.80      2.39 o 
  -8  13   3      117.34      114.46      9.75 o 
  -7  13   3       61.16       63.48      4.04 o 
  -6  13   3       99.48       86.84      3.45 o 
  -5  13   3      190.50      181.50      4.92 o 
  -4  13   3        4.01        5.05      1.16 o 
  -3  13   3       61.88       71.49      3.11 o 
  -2  13   3      180.54      217.83      6.24 o 
  -1  13   3       84.67      100.62      3.71 o 
   0  13   3      103.20      113.10      4.52 o 
   1  13   3      344.21      344.52      8.18 o 
   2  13   3        2.19        3.19      1.24 o 
   3  13   3       79.26       64.98      3.71 o 
   4  13   3       76.12       68.86      3.17 o 
   5  13   3       16.56       12.13      2.22 o 
   6  13   3       73.47       71.07      5.49 o 
  -9  14   3        2.90        5.79      2.69 o 
  -8  14   3        0.19       -1.89      2.05 o 
  -7  14   3        1.30        1.26      2.14 o 
  -6  14   3       90.74       88.21      4.98 o 
  -5  14   3       20.63       19.57      1.79 o 
  -4  14   3      132.14      129.17      5.28 o 
  -3  14   3      274.09      290.28      7.67 o 
  -2  14   3        0.11        2.09      1.18 o 
  -1  14   3      409.07      489.79     15.38 o 
   0  14   3      117.52      120.86      4.85 o 
   1  14   3       10.68       12.27      1.63 o 
   2  14   3      129.63      122.47      4.01 o 
   3  14   3      195.83      181.21      5.36 o 
   4  14   3       47.89       50.86      3.15 o 
   5  14   3      143.35      139.47      5.63 o 
   6  14   3        2.37       -1.32      2.25 o 
  -8  15   3        0.02       -0.83      2.04 o 
  -7  15   3        0.63        2.34      2.04 o 
  -6  15   3        0.02        0.39      1.66 o 
  -5  15   3        1.09        0.06      1.58 o 
  -4  15   3       28.96       29.10      2.52 o 
  -3  15   3        8.05        6.68      1.55 o 
  -2  15   3       49.00       52.10      2.81 o 
  -1  15   3       31.22       45.07      2.82 o 
   0  15   3       24.02       25.18      1.73 o 
   1  15   3      208.15      220.00      5.12 o 
   2  15   3       13.91       14.02      1.65 o 
   3  15   3       76.24       66.50      3.32 o 
   4  15   3        1.60        0.18      1.76 o 
   5  15   3        4.19        3.09      1.98 o 
   6  15   3        6.21        2.36      2.47 o 
  -8  16   3       33.79       33.56      3.87 o 
  -7  16   3        5.55        3.96      2.21 o 
  -6  16   3       56.16       55.34      3.76 o 
  -5  16   3       61.07       56.20      3.63 o 
  -4  16   3       22.55       24.97      2.49 o 
  -3  16   3      104.97      110.63      4.31 o 
  -2  16   3        8.16       10.96      1.97 o 
  -1  16   3       36.91       54.67      3.25 o 
   0  16   3       94.00      114.20     10.42 o 
   1  16   3       14.09       13.60      1.92 o 
   2  16   3       51.60       50.49      2.75 o 
   3  16   3       27.48       23.44      2.23 o 
   4  16   3        0.18       -1.63      1.63 o 
   5  16   3       20.86       16.50      2.92 o 
  -7  17   3        7.90       10.74      2.70 o 
  -6  17   3        8.51        6.20      2.21 o 
  -5  17   3       19.95       22.15      3.22 o 
  -4  17   3      208.90      197.05      6.42 o 
  -3  17   3        0.53        4.09      2.04 o 
  -2  17   3      264.47      315.92      8.32 o 
  -1  17   3       34.44       36.30      2.83 o 
   0  17   3       14.60       16.86      3.70 o 
   1  17   3       43.53       39.23      3.34 o 
   2  17   3       68.75       62.00      3.42 o 
   3  17   3        0.76       -0.91      1.64 o 
   4  17   3       77.37       70.88      4.64 o 
  -6  18   3       70.69       63.06      4.63 o 
  -5  18   3       19.10       24.46      3.03 o 
  -4  18   3        8.80        9.59      6.19 o 
  -3  18   3       14.53       20.27      2.33 o 
  -2  18   3      127.36      152.61      5.98 o 
  -1  18   3       20.33       24.28      2.60 o 
   0  18   3      251.84      271.07     26.74 o 
   1  18   3      113.70      115.04      7.38 o 
   2  18   3       54.57       57.92      9.73 o 
   3  18   3      188.59      165.89      6.65 o 
   4  18   3        1.89       -0.12      1.86 o 
  -5  19   3       99.04       97.58      5.24 o 
  -4  19   3      142.05      136.66      6.06 o 
  -3  19   3       69.59       74.40      4.45 o 
  -2  19   3       74.36       91.12      9.58 o 
  -1  19   3       59.44       66.42      3.91 o 
   0  19   3        2.35        0.69      1.68 o 
   1  19   3       52.80       49.43      4.48 o 
   2  19   3       27.65       22.42      2.68 o 
   3  19   3        3.45        4.68      2.07 o 
  -4  20   3        2.04        1.87      2.07 o 
  -3  20   3        3.01        2.44      2.07 o 
  -2  20   3       17.62       18.18      2.55 o 
  -1  20   3        8.31        7.97      2.00 o 
   0  20   3        6.03        4.58      1.65 o 
   1  20   3        2.79        1.62      1.74 o 
   2  20   3        0.55        1.07      1.74 o 
  -2  21   3        5.65        5.28      2.49 o 
  -1  21   3       15.20       18.70      4.42 o 
   0  21   3       13.36        9.33      1.95 o 
 -11   0   4       12.38       17.74      3.70 o 
 -10   0   4        0.01       -2.46      2.46 o 
  -9   0   4       11.61       12.55      2.49 o 
  -8   0   4      267.75      269.51      8.40 o 
  -7   0   4       38.43       34.94      2.74 o 
  -6   0   4      352.86      334.65      7.02 o 
  -5   0   4     1437.86     1305.69     23.29 o 
  -4   0   4       49.31       44.10      1.72 o 
  -3   0   4     2769.30     2679.43    118.88 o 
  -2   0   4     1443.53     1318.22    113.90 o 
   0   0   4      463.46      372.04     10.44 o 
   1   0   4     4037.59     3986.42     68.70 o 
   2   0   4        6.00       10.35      1.07 o 
   3   0   4     2429.48     2460.86     48.59 o 
   4   0   4      342.30      344.58      7.62 o 
   5   0   4      310.35      320.01     10.37 o 
   6   0   4      303.60      337.79     11.26 o 
   7   0   4        2.30        3.09      3.34 o 
   8   0   4       62.08       68.28      6.79 o 
 -11   1   4       15.79       21.11      4.07 o 
 -10   1   4      144.23      169.68      5.62 o 
  -9   1   4       93.98      103.94      4.14 o 
  -8   1   4       68.76       74.31      2.87 o 
  -7   1   4      308.09      308.10      5.41 o 
  -6   1   4      121.23      116.06      2.36 o 
  -5   1   4       95.00      100.51      1.89 o 
  -4   1   4      698.85      646.93      8.84 o 
  -3   1   4     1647.03     1677.76     24.76 o 
  -2   1   4      105.11       79.58      1.74 o 
  -1   1   4     7195.02     7562.73    117.88 o 
   0   1   4      227.86      227.04      3.85 o 
   1   1   4     2321.21     2351.80     27.15 o 
   2   1   4      461.64      445.81      5.83 o 
   3   1   4        6.83        8.42      1.00 o 
   4   1   4      152.80      153.62      3.02 o 
   5   1   4      113.85      120.24      3.19 o 
   6   1   4        1.02       -1.31      1.46 o 
   7   1   4       42.21       48.90      4.04 o 
   8   1   4       14.66       18.07      3.12 o 
 -12   2   4        0.00        8.69      3.81 o 
 -11   2   4        0.04       -0.30      2.56 o 
 -10   2   4       15.83       18.59      2.19 o 
  -9   2   4       12.85       11.57      2.22 o 
  -8   2   4      106.24      105.20      3.65 o 
  -7   2   4      209.18      214.41      4.10 o 
  -6   2   4      255.86      261.44      4.28 o 
  -5   2   4     1259.54     1247.73     19.82 o 
  -4   2   4      175.75      165.97      2.69 o 
  -3   2   4     2667.72     2889.27     35.30 o 
  -2   2   4        3.39        0.25      0.30 o 
  -1   2   4      881.50     1059.05     19.49 o 
   0   2   4      194.67      180.28      3.47 o 
   1   2   4        0.09        0.34      0.41 o 
   2   2   4       88.23       94.40      1.88 o 
   3   2   4       57.28       48.59      1.47 o 
   4   2   4       16.02       15.22      1.13 o 
   5   2   4       24.52       23.22      1.74 o 
   6   2   4        4.70        6.04      1.74 o 
   7   2   4        6.73        7.14      2.51 o 
   8   2   4        5.42        7.21      2.67 o 
 -12   3   4        2.37        1.41      2.78 o 
 -11   3   4        0.04        1.44      2.68 o 
 -10   3   4       20.63       18.52      3.23 o 
  -9   3   4        0.35        1.30      1.60 o 
  -8   3   4        8.10        9.06      1.67 o 
  -7   3   4       10.18       16.49      1.69 o 
  -6   3   4       14.81        7.50      1.35 o 
  -5   3   4       61.32       58.36      1.60 o 
  -4   3   4        4.75        9.23      0.60 o 
  -3   3   4       52.91       58.70      2.47 o 
  -2   3   4      541.85      630.88      8.70 o 
  -1   3   4        6.41        3.17      0.44 o 
   0   3   4      653.22      683.74     10.24 o 
   1   3   4        1.94        2.89      0.53 o 
   2   3   4      285.40      266.03      4.41 o 
   3   3   4       69.87       70.64      1.83 o 
   4   3   4       94.11       88.78      2.54 o 
   5   3   4       48.92       48.21      2.30 o 
   6   3   4       14.12       12.92      1.58 o 
   7   3   4        0.01        0.58      2.23 o 
   8   3   4        0.03       -2.21      2.21 o 
 -11   4   4        3.88       -2.13      3.47 o 
 -10   4   4        7.70        9.07      3.79 o 
  -9   4   4        0.02       -2.70      2.70 o 
  -8   4   4      163.70      164.23      3.98 o 
  -7   4   4       22.60       23.20      1.51 o 
  -6   4   4       89.46       87.86      2.23 o 
  -5   4   4      440.00      435.98      6.40 o 
  -4   4   4      102.85       97.44      1.86 o 
  -3   4   4     1661.50     1820.60     22.42 o 
  -2   4   4      460.95      515.46      7.22 o 
  -1   4   4      906.70     1046.05     14.02 o 
   0   4   4      102.10       92.28      1.64 o 
   1   4   4        5.18        0.55      0.53 o 
   2   4   4        9.24       10.60      0.82 o 
   3   4   4       41.54       40.38      1.58 o 
   4   4   4       14.98       13.71      1.40 o 
   5   4   4        8.90        7.04      1.70 o 
   6   4   4       50.45       56.78      2.53 o 
   7   4   4       30.58       29.73      8.85 o 
   8   4   4       27.54       30.87      5.57 o 
 -11   5   4        5.26       -1.77      2.96 o 
 -10   5   4       11.17       10.65      3.90 o 
  -9   5   4       25.60       24.74      4.28 o 
  -8   5   4        0.18        0.08      1.15 o 
  -7   5   4       72.86       72.29      2.07 o 
  -6   5   4      128.90      123.28      2.64 o 
  -5   5   4      140.87      147.28      3.01 o 
  -4   5   4      150.78      151.72      2.69 o 
  -3   5   4        2.00        3.31      0.41 o 
  -2   5   4        5.28        9.22      0.58 o 
  -1   5   4      370.88      429.70      7.50 o 
   0   5   4        3.04        0.34      0.30 o 
   1   5   4      297.27      304.40      6.36 o 
   2   5   4       17.54       18.94      1.01 o 
   3   5   4        8.13        7.17      1.02 o 
   4   5   4       60.23       58.35      2.32 o 
   5   5   4        9.81        9.46      1.29 o 
   6   5   4       44.96       47.08      2.32 o 
   7   5   4        2.53        4.72      3.49 o 
   8   5   4        6.85        8.52      4.07 o 
 -11   6   4       13.23       11.59      4.52 o 
 -10   6   4        0.50       -0.09      3.58 o 
  -9   6   4        8.62        7.95      2.90 o 
  -8   6   4        3.33        2.91      1.39 o 
  -7   6   4       29.17       28.81      1.71 o 
  -6   6   4       19.08       16.93      1.40 o 
  -5   6   4      125.31      121.44      3.14 o 
  -4   6   4        4.43        6.75      0.60 o 
  -3   6   4       63.82       60.86      1.37 o 
  -2   6   4       69.84       84.74      2.81 o 
  -1   6   4        0.59        1.41      0.80 o 
   0   6   4       22.40       32.18      1.25 o 
   1   6   4       31.91       25.44      1.48 o 
   2   6   4       50.45       64.77      1.85 o 
   3   6   4        0.23        0.64      0.72 o 
   4   6   4      190.45      182.19      4.31 o 
   5   6   4       30.24       29.02      1.78 o 
   6   6   4       97.35      101.11      4.09 o 
   7   6   4       46.09       45.64      4.27 o 
   8   6   4       17.62        6.59      4.05 o 
 -11   7   4        5.52        0.77      3.76 o 
 -10   7   4      121.45      136.35      9.33 o 
  -9   7   4        2.53        6.12      1.70 o 
  -8   7   4       41.47       37.89      2.18 o 
  -7   7   4       77.75       79.42      2.83 o 
  -6   7   4      136.40      123.74      3.33 o 
  -5   7   4       30.28       34.08      1.75 o 
  -4   7   4      590.83      596.67     10.95 o 
  -3   7   4      384.15      402.22      6.51 o 
  -2   7   4       50.72       80.83      5.38 o 
  -1   7   4     1477.09     1601.21     29.32 o 
   0   7   4      498.32      445.25      6.36 o 
   1   7   4      341.98      294.14      5.19 o 
   2   7   4     1069.20     1043.88     14.42 o 
   3   7   4       65.89       69.19      2.11 o 
   4   7   4      500.58      513.03      8.72 o 
   5   7   4      194.91      199.24      5.79 o 
   6   7   4       62.69       77.21      3.96 o 
   7   7   4       51.22       66.67      4.66 o 
 -11   8   4       65.45       66.05      7.14 o 
 -10   8   4      127.86      146.98      9.83 o 
  -9   8   4       95.61       95.27      4.02 o 
  -8   8   4      775.10      752.80     13.51 o 
  -7   8   4        6.74        5.19      1.26 o 
  -6   8   4      738.81      710.70     12.33 o 
  -5   8   4      410.06      402.20      7.47 o 
  -4   8   4       18.39       17.86      1.30 o 
  -3   8   4     1171.20     1242.67     18.36 o 
  -2   8   4     1669.55     1880.18     45.98 o 
  -1   8   4       36.42       40.50      2.15 o 
   0   8   4     2094.97     2183.33     39.67 o 
   1   8   4      955.14      916.78     13.91 o 
   2   8   4      691.90      695.49     11.76 o 
   3   8   4      908.97      852.41     14.39 o 
   4   8   4       30.65       28.40      1.95 o 
   5   8   4      130.65      130.76      4.08 o 
   6   8   4       13.31       17.25      2.70 o 
   7   8   4        3.58       -0.56      3.00 o 
 -11   9   4       13.75       15.70      4.98 o 
 -10   9   4        8.90       10.77      4.57 o 
  -9   9   4       80.16       88.70      4.14 o 
  -8   9   4       80.81       80.99      3.14 o 
  -7   9   4      274.29      259.99      5.76 o 
  -6   9   4     1207.80     1153.34     19.07 o 
  -5   9   4      298.74      292.02      5.88 o 
  -4   9   4     2719.03     2731.43     42.44 o 
  -3   9   4       31.61       35.81      1.38 o 
  -2   9   4     1952.14     2244.79     45.82 o 
  -1   9   4      975.78     1065.35     20.21 o 
   0   9   4      430.67      448.20      9.52 o 
   1   9   4      592.00      553.96      8.96 o 
   2   9   4        2.60        4.81      1.32 o 
   3   9   4        9.02        8.22      1.06 o 
   4   9   4       34.58       38.35      2.17 o 
   5   9   4       19.00       19.36      1.87 o 
   6   9   4       13.14       20.49      2.51 o 
   7   9   4        4.07        2.65      3.30 o 
 -10  10   4        2.77       -1.54      3.90 o 
  -9  10   4       11.67       15.58      2.64 o 
  -8  10   4       10.71       13.00      2.20 o 
  -7  10   4       13.92       13.39      1.54 o 
  -6  10   4        2.34        3.60      1.36 o 
  -5  10   4       35.86       34.85      2.14 o 
  -4  10   4       14.32       11.29      1.71 o 
  -3  10   4      100.77       93.15      2.82 o 
  -2  10   4       45.88       48.33      2.93 o 
  -1  10   4       27.93       30.49      2.16 o 
   0  10   4       86.50       87.35      3.04 o 
   1  10   4        0.78       -0.44      0.70 o 
   2  10   4       74.04       76.57      2.81 o 
   3  10   4        5.55        4.55      0.89 o 
   4  10   4       26.34       24.14      1.81 o 
   5  10   4        0.39       -0.38      1.51 o 
   6  10   4        0.13        0.54      1.93 o 
   7  10   4        0.04       -1.40      2.93 o 
 -10  11   4        0.76        1.53      4.09 o 
  -9  11   4       30.67       30.57      2.74 o 
  -8  11   4       13.41       13.79      1.75 o 
  -7  11   4      127.32      117.59      4.15 o 
  -6  11   4      238.58      214.89      6.56 o 
  -5  11   4      136.28      126.89      4.43 o 
  -4  11   4      526.19      506.28     10.22 o 
  -3  11   4        3.62        2.90      1.07 o 
  -2  11   4      258.12      277.03     11.10 o 
  -1  11   4       89.49      121.51      4.07 o 
   0  11   4       17.94       19.53      1.92 o 
   1  11   4       59.76       60.04      2.13 o 
   2  11   4        2.39        2.72      1.03 o 
   3  11   4        2.03        1.75      1.14 o 
   4  11   4        0.85        1.16      0.97 o 
   5  11   4       18.99       17.92      2.42 o 
   6  11   4        1.21        3.24      2.59 o 
   7  11   4        3.69        3.33      5.68 o 
 -10  12   4        6.91       15.88      3.46 o 
  -9  12   4       17.51       17.63      2.60 o 
  -8  12   4       88.36       92.42      6.73 o 
  -7  12   4        4.70        1.82      2.41 o 
  -6  12   4       42.14       41.67      2.89 o 
  -5  12   4       56.22       51.78      2.55 o 
  -4  12   4      111.17      107.51      5.25 o 
  -3  12   4      276.69      290.21      7.38 o 
  -2  12   4      512.50      573.30     14.24 o 
  -1  12   4       53.02       64.80      3.08 o 
   0  12   4      388.93      374.19      8.96 o 
   1  12   4      105.88      109.54      3.28 o 
   2  12   4      112.27      101.44      3.59 o 
   3  12   4      149.46      144.89      4.24 o 
   4  12   4        4.69        1.53      1.36 o 
   5  12   4       13.51       10.59      2.11 o 
   6  12   4        6.47        2.21      3.72 o 
  -9  13   4        0.27       -2.65      2.65 o 
  -8  13   4        9.86       10.86      2.31 o 
  -7  13   4        5.79        6.54      3.13 o 
  -6  13   4      136.63      122.24      5.66 o 
  -5  13   4       52.69       52.49      2.64 o 
  -4  13   4      135.54      123.12      4.38 o 
  -3  13   4       15.58       18.53      1.69 o 
  -2  13   4        8.22        6.63      2.41 o 
  -1  13   4       41.33       51.17      2.92 o 
   0  13   4        6.12        6.51      1.70 o 
   1  13   4       56.02       55.28      3.05 o 
   2  13   4       20.73       18.90      1.80 o 
   3  13   4        1.09        0.91      1.25 o 
   4  13   4       44.44       42.94      3.12 o 
   5  13   4        0.05       -2.11      4.48 o 
   6  13   4       26.02       25.70      5.66 o 
  -9  14   4       10.40        6.82      2.54 o 
  -8  14   4        3.34        1.72      2.29 o 
  -7  14   4        4.23        6.60      2.00 o 
  -6  14   4        2.98        2.48      1.35 o 
  -5  14   4       51.45       43.33      2.53 o 
  -4  14   4        8.56        8.94      1.67 o 
  -3  14   4        5.95        5.50      1.35 o 
  -2  14   4        4.03        9.35      2.61 o 
  -1  14   4       52.22       68.72      3.35 o 
   0  14   4        9.92       12.77      2.07 o 
   1  14   4      156.74      164.83      4.23 o 
   2  14   4        5.38        6.70      1.61 o 
   3  14   4      129.89      125.57      4.43 o 
   4  14   4       27.41       26.03      2.37 o 
   5  14   4       49.96       39.67      4.31 o 
  -9  15   4       65.27       61.12      6.79 o 
  -8  15   4        6.20        6.53      4.67 o 
  -7  15   4      143.06      140.21      5.69 o 
  -6  15   4       34.52       29.04      3.35 o 
  -5  15   4       29.70       26.24      2.61 o 
  -4  15   4      185.94      190.11      6.00 o 
  -3  15   4      152.92      165.38     11.72 o 
  -2  15   4       99.81      161.03     11.17 o 
  -1  15   4      571.83      677.85     27.19 o 
   0  15   4        0.42        0.25      1.54 o 
   1  15   4      247.09      251.06      5.73 o 
   2  15   4       28.86       30.38      2.29 o 
   3  15   4        0.07        1.32      1.33 o 
   4  15   4        4.37        4.61      2.08 o 
   5  15   4       35.91       34.28      4.88 o 
  -8  16   4       75.34       64.10      4.94 o 
  -7  16   4       61.88       59.50      4.56 o 
  -6  16   4       97.72       95.44      4.55 o 
  -5  16   4      372.08      345.57      9.52 o 
  -4  16   4        0.10        3.29      3.30 o 
  -3  16   4      550.41      572.10     13.58 o 
  -2  16   4       76.09       89.50      6.29 o 
  -1  16   4       55.10       69.74      7.42 o 
   0  16   4       80.26       83.45      4.40 o 
   1  16   4      158.00      152.96      4.64 o 
   2  16   4       18.04       19.93      2.01 o 
   3  16   4      204.05      197.93      7.48 o 
   4  16   4        0.01       -1.25      1.76 o 
  -7  17   4        4.76        0.58      3.04 o 
  -6  17   4        8.00       11.20      2.46 o 
  -5  17   4        0.00        4.06      1.73 o 
  -4  17   4       14.88       12.26      2.15 o 
  -3  17   4      100.56      103.20      4.25 o 
  -2  17   4        0.18        1.57      1.69 o 
  -1  17   4      394.32      403.62     18.56 o 
   0  17   4        0.65        3.70      3.43 o 
   1  17   4      208.65      185.44      5.29 o 
   2  17   4        1.60        3.93      1.45 o 
   3  17   4        2.00        0.64      4.59 o 
   4  17   4        7.55        3.97      2.15 o 
  -7  18   4       24.35       17.83      3.02 o 
  -6  18   4        0.01       -0.82      1.90 o 
  -5  18   4       31.72       29.02      5.22 o 
  -4  18   4        2.61        3.05      3.66 o 
  -3  18   4       54.56       58.43      3.47 o 
  -2  18   4       32.60       33.21      5.58 o 
  -1  18   4       30.10       27.14      5.09 o 
   0  18   4       27.74       31.50      4.21 o 
   1  18   4        0.21       -0.04      1.39 o 
   2  18   4        0.21        2.16      1.71 o 
   3  18   4        3.11        0.71      1.89 o 
  -6  19   4       34.79       30.90      3.70 o 
  -5  19   4        0.03        1.65      2.07 o 
  -4  19   4       54.91       51.66      3.87 o 
  -3  19   4        9.43        5.40      2.07 o 
  -2  19   4        1.80        3.53      1.68 o 
  -1  19   4       21.51       16.86      4.51 o 
   0  19   4       48.91       46.60      4.51 o 
   1  19   4        1.23        2.76      4.01 o 
   2  19   4       63.92       58.31      3.89 o 
  -4  20   4       18.43       20.93      3.19 o 
  -3  20   4      138.18      144.27      6.32 o 
  -2  20   4       71.15       82.67      6.12 o 
  -1  20   4       61.29       50.94      6.62 o 
   0  20   4       26.54       21.87      3.53 o 
   1  20   4        0.05        0.20      3.51 o 
 -12   1   5        0.52        6.07      3.27 o 
 -11   1   5        2.65        4.66      1.95 o 
 -10   1   5       14.79       18.43      2.30 o 
  -9   1   5        0.08       -0.68      1.33 o 
  -8   1   5      187.71      186.38      4.49 o 
  -7   1   5        0.76        2.00      1.01 o 
  -6   1   5      299.95      276.95      4.24 o 
  -5   1   5      227.62      222.09      3.25 o 
  -4   1   5       15.64       11.23      0.72 o 
  -3   1   5     1442.63     1534.09     17.95 o 
  -2   1   5      493.29      581.62      7.16 o 
  -1   1   5      981.99     1024.81     14.68 o 
   0   1   5      829.84      867.83     11.15 o 
   1   1   5        0.18       -0.44      0.44 o 
   2   1   5      483.29      484.79      6.87 o 
   3   1   5      107.82      107.42      2.50 o 
   4   1   5       62.45       64.04      2.08 o 
   5   1   5       26.88       28.90      2.00 o 
   6   1   5        1.09       -0.29      1.55 o 
   7   1   5        0.58        2.27      2.31 o 
 -12   2   5        0.21        5.11      3.64 o 
 -11   2   5       15.46       18.64      3.25 o 
 -10   2   5       45.32       54.76      3.21 o 
  -9   2   5        8.19        8.34      1.88 o 
  -8   2   5       19.73       20.15      2.02 o 
  -7   2   5      133.97      120.27      3.22 o 
  -6   2   5      279.86      287.28      4.74 o 
  -5   2   5     1055.19     1007.93     15.06 o 
  -4   2   5     1821.76     1944.02     22.67 o 
  -3   2   5      629.78      698.90      9.74 o 
  -2   2   5     1929.64     2156.05     30.40 o 
  -1   2   5      190.56      171.30      2.92 o 
   0   2   5      488.38      479.89      6.51 o 
   1   2   5      425.97      403.53      5.36 o 
   2   2   5        0.72       -0.31      0.63 o 
   3   2   5        8.04        5.83      0.84 o 
   4   2   5       89.45       93.93      2.93 o 
   5   2   5       33.35       37.35      2.19 o 
   6   2   5       20.31       23.95      2.55 o 
   7   2   5        7.05        6.60      2.51 o 
 -12   3   5       15.19       14.27      3.29 o 
 -11   3   5       17.53       17.73      3.97 o 
 -10   3   5        2.06        1.05      2.58 o 
  -9   3   5      193.38      191.91      6.64 o 
  -8   3   5       91.66      105.89      5.96 o 
  -7   3   5      678.62      710.35     12.16 o 
  -6   3   5      297.87      281.97      5.51 o 
  -5   3   5      506.86      539.03      8.54 o 
  -4   3   5      139.08      135.49      2.55 o 
  -3   3   5        0.21        2.50      0.90 o 
  -2   3   5       10.22        8.58      1.06 o 
  -1   3   5      146.27      128.36      2.83 o 
   0   3   5      158.15      136.63      2.50 o 
   1   3   5        0.03       -0.61      0.61 o 
   2   3   5      169.66      172.90      3.16 o 
   3   3   5       14.92       14.33      1.03 o 
   4   3   5       23.78       26.61      1.78 o 
   5   3   5        1.35        1.00      1.10 o 
   6   3   5        3.17        2.49      2.14 o 
   7   3   5        7.77        5.64      2.57 o 
 -12   4   5        1.43       -0.12      5.24 o 
 -11   4   5       19.90       17.20      3.41 o 
 -10   4   5        7.22        6.85      3.87 o 
  -9   4   5       68.62       74.92      4.13 o 
  -8   4   5       14.18       14.88      1.44 o 
  -7   4   5       66.13       70.62      2.46 o 
  -6   4   5       24.26       25.28      1.40 o 
  -5   4   5        5.18        5.74      0.84 o 
  -4   4   5       53.00       55.79      1.40 o 
  -3   4   5      341.82      401.81      5.78 o 
  -2   4   5       36.71       44.85      1.37 o 
  -1   4   5      536.03      567.22      8.71 o 
   0   4   5        6.72        7.11      1.39 o 
   1   4   5      149.70      144.87      3.40 o 
   2   4   5        1.93        0.86      0.65 o 
   3   4   5        2.47        4.43      0.90 o 
   4   4   5        8.61        6.69      1.27 o 
   5   4   5       16.89       17.81      1.94 o 
   6   4   5       11.55        9.93      1.80 o 
   7   4   5       22.65       21.14      3.22 o 
 -12   5   5        2.79        2.11      3.08 o 
 -11   5   5       42.99       44.97      6.03 o 
 -10   5   5        0.29       -2.95      3.26 o 
  -9   5   5       81.16       84.63      6.01 o 
  -8   5   5       65.34       65.61      2.44 o 
  -7   5   5       27.49       25.83      1.48 o 
  -6   5   5      197.76      195.17      3.86 o 
  -5   5   5      196.70      188.38      3.63 o 
  -4   5   5       62.62       69.72      1.72 o 
  -3   5   5      834.78      857.41     11.81 o 
  -2   5   5       65.29       54.82      1.55 o 
  -1   5   5      166.24      137.68      2.31 o 
   0   5   5      189.50      174.31      2.92 o 
   1   5   5      306.76      294.01      4.50 o 
   2   5   5      149.00      146.92      3.27 o 
   3   5   5      496.26      486.66      8.87 o 
   4   5   5       22.27       20.05      1.67 o 
   5   5   5      125.68      140.99      4.12 o 
   6   5   5        0.17       -0.19      1.28 o 
   7   5   5        5.67        7.13      4.00 o 
 -11   6   5        1.06        2.31      3.89 o 
 -10   6   5       40.63       41.13      5.57 o 
  -9   6   5        9.60        8.55      1.73 o 
  -8   6   5       82.37       77.76      3.57 o 
  -7   6   5      263.24      258.73      5.62 o 
  -6   6   5       11.13       10.87      1.27 o 
  -5   6   5      653.64      632.74      9.72 o 
  -4   6   5      357.73      331.94      5.40 o 
  -3   6   5       10.02        9.86      0.72 o 
  -2   6   5      465.05      472.43      7.41 o 
  -1   6   5     1099.60     1150.66     16.93 o 
   0   6   5      204.40      196.88      2.96 o 
   1   6   5     1014.52      945.38     13.11 o 
   2   6   5       10.86       12.52      1.06 o 
   3   6   5       67.43       65.15      2.62 o 
   4   6   5       11.00       11.66      1.40 o 
   5   6   5        8.19        9.41      1.39 o 
   6   6   5        3.91        4.04      1.98 o 
   7   6   5        0.67        2.39      3.64 o 
 -11   7   5        0.09        0.00      3.96 o 
 -10   7   5       50.74       55.16      6.28 o 
  -9   7   5       13.74       13.30      1.89 o 
  -8   7   5        2.83        4.31      1.45 o 
  -7   7   5       20.04       18.06      1.79 o 
  -6   7   5      116.33      112.23      4.26 o 
  -5   7   5       83.42       85.43      2.65 o 
  -4   7   5      160.95      151.37      2.85 o 
  -3   7   5      805.93      876.70     12.12 o 
  -2   7   5      172.78      168.09      6.24 o 
  -1   7   5      515.77      486.25      7.93 o 
   0   7   5      102.37       90.25      2.15 o 
   1   7   5        9.04        7.34      0.79 o 
   2   7   5       18.77       16.48      1.80 o 
   3   7   5        2.72        3.90      0.94 o 
   4   7   5        5.31        5.19      1.65 o 
   5   7   5       20.26       20.24      1.94 o 
   6   7   5       10.37        9.76      2.25 o 
   7   7   5       31.62       32.04      5.75 o 
 -11   8   5        4.40        3.31      4.18 o 
 -10   8   5       33.46       29.24      5.30 o 
  -9   8   5        4.52        4.07      1.61 o 
  -8   8   5      100.67      105.62      3.57 o 
  -7   8   5        3.75        6.94      1.36 o 
  -6   8   5      258.46      246.90      5.66 o 
  -5   8   5        0.05        0.18      0.86 o 
  -4   8   5      615.26      618.24      9.54 o 
  -3   8   5        2.96        5.79      0.97 o 
  -2   8   5      674.31      731.17     14.34 o 
  -1   8   5       35.26       38.68      2.30 o 
   0   8   5      214.23      213.57      4.58 o 
   1   8   5      101.66      102.15      2.98 o 
   2   8   5        6.98        8.27      1.01 o 
   3   8   5      101.07       97.11      3.35 o 
   4   8   5        0.16        0.47      0.97 o 
   5   8   5       26.60       27.09      2.70 o 
   6   8   5        0.13       -1.59      1.99 o 
   7   8   5        0.45       -2.94      2.94 o 
 -11   9   5        0.67       -4.03      4.03 o 
 -10   9   5        8.79       15.61      4.04 o 
  -9   9   5       10.37        9.95      1.97 o 
  -8   9   5       58.72       64.71      3.97 o 
  -7   9   5       31.02       28.54      2.01 o 
  -6   9   5      371.74      370.44      7.30 o 
  -5   9   5       40.19       41.89      2.04 o 
  -4   9   5      390.83      407.27      7.50 o 
  -3   9   5      692.05      724.07     11.28 o 
  -2   9   5       45.50       57.44      3.45 o 
  -1   9   5      897.78      867.71     16.98 o 
   0   9   5       20.92       21.15      1.37 o 
   1   9   5      156.34      137.72      3.60 o 
   2   9   5       31.27       31.74      1.66 o 
   3   9   5        0.28       -0.07      0.80 o 
   4   9   5        0.87        0.52      1.01 o 
   5   9   5        0.51       -0.41      1.61 o 
   6   9   5       14.86       13.22      3.13 o 
 -11  10   5       14.43       15.97      5.09 o 
 -10  10   5      254.66      263.21     10.02 o 
  -9  10   5       18.36       19.02      2.81 o 
  -8  10   5      585.57      572.14     10.90 o 
  -7  10   5       45.38       45.70      2.45 o 
  -6  10   5      336.05      323.38      6.63 o 
  -5  10   5      580.54      558.59     10.03 o 
  -4  10   5       30.34       33.54      2.20 o 
  -3  10   5      419.31      429.41     11.75 o 
  -2  10   5        6.83        9.69      1.56 o 
  -1  10   5       23.01       28.25      2.17 o 
   0  10   5        5.58        9.51      1.01 o 
   1  10   5      255.94      238.74      5.77 o 
   2  10   5       14.55       13.33      1.52 o 
   3  10   5       57.49       50.87      2.28 o 
   4  10   5       46.23       48.77      2.45 o 
   5  10   5        1.68       -0.41      1.57 o 
   6  10   5        7.62        9.40      3.22 o 
 -10  11   5       49.61       52.32      4.75 o 
  -9  11   5        3.22        5.82      2.98 o 
  -8  11   5        0.27       -0.14      1.26 o 
  -7  11   5       88.59       81.87      3.36 o 
  -6  11   5       33.46       35.72      2.45 o 
  -5  11   5       45.65       41.28      2.37 o 
  -4  11   5       38.67       36.78      2.12 o 
  -3  11   5       88.75       94.33      5.42 o 
  -2  11   5       25.20       33.29      2.34 o 
  -1  11   5      203.79      191.05      5.42 o 
   0  11   5        0.22       -1.29      1.29 o 
   1  11   5       11.03        9.09      1.22 o 
   2  11   5       15.88       17.88      1.70 o 
   3  11   5       16.01       13.82      1.96 o 
   4  11   5        6.79        7.01      1.24 o 
   5  11   5        9.51        6.42      2.73 o 
   6  11   5        0.92        2.80      2.87 o 
 -10  12   5        0.77       -1.42      2.61 o 
  -9  12   5       17.93       19.00      3.30 o 
  -8  12   5        0.00       -1.19      1.56 o 
  -7  12   5       59.76       59.70      3.20 o 
  -6  12   5        5.10        3.39      1.93 o 
  -5  12   5        7.05        6.02      1.33 o 
  -4  12   5       48.22       50.42      2.80 o 
  -3  12   5       31.25       36.20      3.83 o 
  -2  12   5       37.01       41.58      2.70 o 
  -1  12   5       52.03       53.86      3.04 o 
   0  12   5        2.50        0.46      1.35 o 
   1  12   5       10.11       11.98      1.37 o 
   2  12   5       36.31       37.81      3.17 o 
   3  12   5        0.05       -0.90      1.24 o 
   4  12   5       16.69       19.83      2.32 o 
   5  12   5        1.79       -1.62      2.95 o 
   6  12   5        4.73        5.25      3.02 o 
 -10  13   5        0.02        1.57      6.07 o 
  -9  13   5       18.20       18.03      3.81 o 
  -8  13   5       22.41       24.11      3.64 o 
  -7  13   5        0.15        1.22      1.41 o 
  -6  13   5       64.99       60.55      3.01 o 
  -5  13   5      160.28      161.76      4.64 o 
  -4  13   5        1.29        1.50      1.23 o 
  -3  13   5      466.03      531.42     16.85 o 
  -2  13   5      148.37      171.46      7.99 o 
  -1  13   5      155.72      183.90      5.65 o 
   0  13   5      322.12      318.44      9.34 o 
   1  13   5       13.88       10.36      1.37 o 
   2  13   5      172.38      168.39      4.66 o 
   3  13   5       54.58       49.36      3.16 o 
   4  13   5       24.40       29.47      3.66 o 
   5  13   5        1.47        2.48      4.49 o 
  -9  14   5        1.05        2.27      2.35 o 
  -8  14   5       26.95       23.31      3.23 o 
  -7  14   5       82.49       70.64      4.19 o 
  -6  14   5        5.14        4.02      1.42 o 
  -5  14   5      202.69      206.85      9.79 o 
  -4  14   5       84.41       76.86      3.58 o 
  -3  14   5        6.75       11.31      2.89 o 
  -2  14   5       54.41       60.66      5.19 o 
  -1  14   5      196.39      196.13      6.70 o 
   0  14   5        0.64       -0.05      1.60 o 
   1  14   5      122.90      114.59      4.04 o 
   2  14   5       27.18       30.45      2.23 o 
   3  14   5       13.64       10.39      3.20 o 
   4  14   5       52.75       51.16      8.21 o 
   5  14   5       73.17       73.71     11.77 o 
  -9  15   5       23.72       23.55      3.91 o 
  -8  15   5        4.58        4.74      2.36 o 
  -7  15   5       31.69       28.84      2.96 o 
  -6  15   5        8.62        8.58      2.05 o 
  -5  15   5        0.26       -1.51      1.51 o 
  -4  15   5        0.04       -0.43      3.09 o 
  -3  15   5       35.27       38.14      4.41 o 
  -2  15   5        1.71        0.65      3.66 o 
  -1  15   5        0.43        4.60      3.34 o 
   0  15   5       11.67       14.09      2.08 o 
   1  15   5      140.94      144.43      6.37 o 
   2  15   5        5.22        8.83      1.61 o 
   3  15   5      110.86      105.92     14.37 o 
   4  15   5        4.36        4.81      2.89 o 
  -8  16   5       11.72       10.81      2.78 o 
  -7  16   5        3.89        1.74      2.11 o 
  -6  16   5        2.52        2.19      2.36 o 
  -5  16   5       21.49       20.97      2.79 o 
  -4  16   5       26.47       27.79      2.44 o 
  -3  16   5       49.30       52.49      5.13 o 
  -2  16   5       65.81       76.24      7.88 o 
  -1  16   5       43.65       55.39      6.62 o 
   0  16   5        1.92        4.50      1.75 o 
   1  16   5        1.66        2.65      1.52 o 
   2  16   5       25.76       27.72      2.38 o 
   3  16   5       10.87       10.62      2.58 o 
   4  16   5       17.54        9.50      7.74 o 
  -7  17   5       32.87       29.81      3.46 o 
  -6  17   5       96.77       84.41      4.90 o 
  -5  17   5        2.76        7.21      3.18 o 
  -4  17   5       37.28       39.32      2.90 o 
  -3  17   5       52.32       55.43      5.42 o 
  -2  17   5       26.21       25.15      5.46 o 
  -1  17   5       97.03       96.82      8.53 o 
   0  17   5      134.82      127.93      6.87 o 
   1  17   5       14.99       15.38      2.71 o 
   2  17   5       48.81       42.04      4.91 o 
   3  17   5        2.74        0.82      3.90 o 
  -7  18   5        2.66        1.79      2.52 o 
  -6  18   5       21.44       23.67      3.09 o 
  -5  18   5       42.62       33.07      3.27 o 
  -4  18   5      131.84      131.67      5.07 o 
  -3  18   5       36.94       22.58      4.98 o 
  -2  18   5      108.44      103.20      8.86 o 
  -1  18   5       18.67       21.89      4.94 o 
   0  18   5        6.17        2.31      2.63 o 
   1  18   5       83.61       80.12      4.06 o 
   2  18   5       37.68       40.73      3.36 o 
  -6  19   5       22.51       25.41      4.26 o 
  -5  19   5      198.09      194.35      7.61 o 
  -4  19   5        1.69       -0.23      1.77 o 
  -3  19   5       29.96       45.08      6.55 o 
  -2  19   5        2.42        6.23      3.92 o 
  -1  19   5        2.28        3.32      3.86 o 
   0  19   5       15.72       18.61      3.63 o 
   1  19   5        0.72        1.51      1.52 o 
  -4  20   5        1.93       -0.21      4.84 o 
  -3  20   5      210.44      214.84     13.06 o 
  -2  20   5        0.03        4.73      4.09 o 
  -1  20   5      296.73      299.97     11.36 o 
   0  20   5       27.59       32.27      6.19 o 
 -12   0   6       45.66       53.23      5.54 o 
 -11   0   6        0.04        1.00      3.28 o 
 -10   0   6       28.55       25.29      4.44 o 
  -9   0   6       19.09       18.12      2.46 o 
  -8   0   6       21.07       22.16      2.50 o 
  -7   0   6      193.48      197.94      4.91 o 
  -6   0   6       50.00       51.50      2.30 o 
  -5   0   6       11.90       17.17      1.19 o 
  -4   0   6       16.64       13.71      0.97 o 
  -3   0   6      816.08      802.14     14.65 o 
  -2   0   6      210.50      180.91      9.14 o 
  -1   0   6     1624.37     1607.99     32.88 o 
   0   0   6      125.47      105.21      5.98 o 
   1   0   6      216.33      214.34      5.09 o 
   2   0   6      118.02      112.52      3.49 o 
   3   0   6        5.81        7.59      1.34 o 
   4   0   6       10.22       10.00      1.81 o 
   5   0   6       22.06       25.22      3.22 o 
   6   0   6       18.57       18.74      4.24 o 
   7   0   6        8.78       14.06      4.17 o 
 -12   1   6        1.54       -1.05      3.27 o 
 -11   1   6        1.41        6.38      2.40 o 
 -10   1   6       35.59       37.38      4.00 o 
  -9   1   6       12.61       14.22      2.00 o 
  -8   1   6       29.21       30.77      2.00 o 
  -7   1   6        0.68       -0.30      1.05 o 
  -6   1   6        4.33        5.05      0.87 o 
  -5   1   6      139.72      134.72      2.74 o 
  -4   1   6        0.79        0.18      0.43 o 
  -3   1   6      200.79      224.56      3.25 o 
  -2   1   6      169.28      180.03      3.27 o 
  -1   1   6       27.03       29.78      1.34 o 
   0   1   6      241.26      245.17      3.77 o 
   1   1   6      223.31      234.13      3.85 o 
   2   1   6      155.22      155.67      3.03 o 
   3   1   6       87.75       90.10      2.32 o 
   4   1   6      109.13      108.16      2.88 o 
   5   1   6        8.91        7.78      1.88 o 
   6   1   6       21.29       21.85      3.21 o 
   7   1   6        0.04        0.01      2.41 o 
 -12   2   6        2.65        4.60      3.90 o 
 -11   2   6       42.85       47.64      4.24 o 
 -10   2   6       10.83       10.39      2.50 o 
  -9   2   6      107.62      118.98      4.33 o 
  -8   2   6        0.48        0.58      1.33 o 
  -7   2   6       75.24       73.33      2.88 o 
  -6   2   6      157.57      155.76      3.14 o 
  -5   2   6        2.57        1.91      0.68 o 
  -4   2   6      817.43      876.93     12.13 o 
  -3   2   6      157.73      134.05      2.89 o 
  -2   2   6      408.86      441.43      6.50 o 
  -1   2   6      147.98      108.82      2.69 o 
   0   2   6       15.37       14.99      0.98 o 
   1   2   6       14.09       11.97      0.86 o 
   2   2   6      233.47      236.41      4.02 o 
   3   2   6        0.25        1.12      0.83 o 
   4   2   6      164.45      177.04      4.49 o 
   5   2   6        0.01        2.92      1.44 o 
   6   2   6       45.58       45.69      3.96 o 
   7   2   6        3.55        0.95      2.48 o 
 -12   3   6        0.07        1.57      4.14 o 
 -11   3   6       21.00       21.09      3.46 o 
 -10   3   6       87.43       87.86      5.23 o 
  -9   3   6        7.89        8.32      2.89 o 
  -8   3   6      516.68      510.41     10.36 o 
  -7   3   6      130.39      123.03      3.31 o 
  -6   3   6      674.38      648.48     11.06 o 
  -5   3   6      858.51      808.49     13.72 o 
  -4   3   6       27.22       25.94      1.29 o 
  -3   3   6      356.77      373.68      6.01 o 
  -2   3   6      558.88      570.35      8.92 o 
  -1   3   6      300.16      271.74      4.84 o 
   0   3   6      722.79      693.62     10.52 o 
   1   3   6      748.42      709.03      9.60 o 
   2   3   6       20.01       22.68      1.42 o 
   3   3   6      140.99      143.84      3.55 o 
   4   3   6      175.12      188.51      4.66 o 
   5   3   6        3.15        2.24      1.25 o 
   6   3   6      202.14      242.38      8.86 o 
   7   3   6       19.03       18.28      3.13 o 
 -12   4   6       41.08       45.64      8.00 o 
 -11   4   6        3.93        1.01      2.97 o 
 -10   4   6      126.61      136.87      8.95 o 
  -9   4   6       20.77       21.86      2.11 o 
  -8   4   6        6.60        8.93      1.49 o 
  -7   4   6      140.62      131.67      3.45 o 
  -6   4   6      359.69      322.49      6.20 o 
  -5   4   6       36.33       36.29      1.46 o 
  -4   4   6     1401.08     1384.25     32.61 o 
  -3   4   6     1585.43     1701.74     30.31 o 
  -2   4   6      679.13      657.89     15.83 o 
  -1   4   6     1440.19      777.74     27.45 o 
   0   4   6       16.17       13.08      0.92 o 
   1   4   6        0.28        1.31      0.67 o 
   2   4   6      469.02      444.62      7.07 o 
   3   4   6      324.13      308.72      6.32 o 
   4   4   6      171.85      186.32      8.06 o 
   5   4   6      156.41      168.16      4.54 o 
   6   4   6        1.04       -1.87      2.14 o 
   7   4   6       11.65       12.93      3.04 o 
 -12   5   6       13.06       12.22      3.56 o 
 -11   5   6        0.27       -3.76      3.76 o 
 -10   5   6        4.17        9.22      3.95 o 
  -9   5   6        1.54        4.51      2.70 o 
  -8   5   6      134.27      141.27      3.72 o 
  -7   5   6       43.27       42.94      2.06 o 
  -6   5   6      192.69      190.92      3.85 o 
  -5   5   6      343.51      332.55      5.31 o 
  -4   5   6        0.06        0.16      0.37 o 
  -3   5   6       64.60       83.18      4.15 o 
  -2   5   6      556.25      530.91      7.69 o 
  -1   5   6      380.79      335.63      6.09 o 
   0   5   6      992.06      920.07     13.96 o 
   1   5   6      552.57      517.55      7.87 o 
   2   5   6      303.99      298.63      5.58 o 
   3   5   6       42.47       40.99      2.52 o 
   4   5   6        1.75        0.47      1.17 o 
   5   5   6       21.66       15.18      2.21 o 
   6   5   6        6.66        9.53      2.20 o 
 -12   6   6        0.56       -2.96      2.96 o 
 -11   6   6        6.06        2.92      4.05 o 
 -10   6   6        7.47        9.33      4.03 o 
  -9   6   6        0.96        1.95      1.86 o 
  -8   6   6       22.51       23.51      2.10 o 
  -7   6   6        3.16        3.81      1.00 o 
  -6   6   6        0.44       -0.29      0.71 o 
  -5   6   6       20.23       22.04      1.28 o 
  -4   6   6      148.61      151.87      2.69 o 
  -3   6   6       17.90       30.25      2.15 o 
  -2   6   6      326.50      320.29      4.57 o 
  -1   6   6       30.61       20.77      0.88 o 
   0   6   6       68.14       65.01      1.82 o 
   1   6   6      169.12      160.36      3.40 o 
   2   6   6        7.02        7.93      1.04 o 
   3   6   6      145.00      145.37      4.59 o 
   4   6   6       48.74       50.13      2.47 o 
   5   6   6       33.83       35.76      2.66 o 
   6   6   6       27.35       24.14      5.03 o 
 -11   7   6       18.35       15.11      4.63 o 
 -10   7   6       41.90       45.35      6.21 o 
  -9   7   6       67.27       63.16      3.41 o 
  -8   7   6       24.30       24.84      2.59 o 
  -7   7   6        1.72        1.50      1.00 o 
  -6   7   6       18.59       15.94      2.16 o 
  -5   7   6      289.20      294.30      6.26 o 
  -4   7   6      113.13      100.32      2.24 o 
  -3   7   6      683.59      727.90     10.35 o 
  -2   7   6       17.67       13.96      1.40 o 
  -1   7   6      169.40      164.50      3.41 o 
   0   7   6       23.19       21.36      0.89 o 
   1   7   6        0.27       -0.36      0.59 o 
   2   7   6      119.06      118.42      3.49 o 
   3   7   6        6.79        7.88      1.21 o 
   4   7   6      116.78      119.33      3.57 o 
   5   7   6        1.42        4.43      1.93 o 
   6   7   6       22.36       28.85      5.35 o 
 -11   8   6        5.73        0.80      4.04 o 
 -10   8   6        0.11        3.44      2.50 o 
  -9   8   6       31.40       35.95      2.76 o 
  -8   8   6       16.37       10.21      2.19 o 
  -7   8   6      507.27      498.35      9.39 o 
  -6   8   6        1.17        0.14      0.94 o 
  -5   8   6      656.23      619.86     10.89 o 
  -4   8   6      148.76      134.93      3.41 o 
  -3   8   6       47.24       40.18      5.34 o 
  -2   8   6      460.79      423.05      6.90 o 
  -1   8   6       30.15       36.04      2.29 o 
   0   8   6      405.66      370.47      5.91 o 
   1   8   6        5.74        4.24      0.75 o 
   2   8   6      206.77      203.05      6.01 o 
   3   8   6       59.74       52.04      2.64 o 
   4   8   6       10.68       11.62      1.58 o 
   5   8   6       20.40       21.63      2.54 o 
   6   8   6       23.12       24.92      5.06 o 
 -11   9   6        6.59       10.35      4.71 o 
 -10   9   6       36.71       31.68      3.34 o 
  -9   9   6      104.82      108.27      4.28 o 
  -8   9   6      175.59      168.43      5.18 o 
  -7   9   6      117.44      106.59      3.46 o 
  -6   9   6      513.96      496.81      9.25 o 
  -5   9   6        2.26        0.32      1.05 o 
  -4   9   6      396.36      379.04      8.32 o 
  -3   9   6       74.99       72.46      2.34 o 
  -2   9   6       42.20       46.39      2.66 o 
  -1   9   6        2.73        1.69      1.11 o 
   0   9   6        3.10       -0.05      0.82 o 
   1   9   6        7.78        6.07      1.39 o 
   2   9   6       26.44       27.91      2.32 o 
   3   9   6        0.40        0.90      1.25 o 
   4   9   6       44.97       45.58      3.26 o 
   5   9   6        2.95        5.90      2.68 o 
   6   9   6        8.08        4.54      3.43 o 
 -11  10   6        9.73       15.87      5.01 o 
 -10  10   6      117.83      127.16      5.76 o 
  -9  10   6       37.40       36.49      2.90 o 
  -8  10   6      131.26      131.03      4.13 o 
  -7  10   6       22.97       22.75      1.88 o 
  -6  10   6        1.35       -1.02      1.02 o 
  -5  10   6        0.00       -0.84      0.98 o 
  -4  10   6      138.13      137.34      4.65 o 
  -3  10   6        0.86        4.21      1.30 o 
  -2  10   6       86.50       85.26      3.53 o 
  -1  10   6        5.10        3.11      1.44 o 
   0  10   6        2.06        0.86      0.92 o 
   1  10   6       54.13       43.71      2.51 o 
   2  10   6       35.88       32.68      2.73 o 
   3  10   6       89.35       81.55      2.90 o 
   4  10   6       19.14       19.85      2.43 o 
   5  10   6       48.72       53.72      4.97 o 
 -10  11   6        0.03       -1.36      2.95 o 
  -9  11   6       28.24       31.94      4.64 o 
  -8  11   6       78.23       82.25      3.37 o 
  -7  11   6        3.29        5.05      1.39 o 
  -6  11   6      115.92      118.38      3.57 o 
  -5  11   6      131.26      129.00      3.64 o 
  -4  11   6        4.62        4.47      1.24 o 
  -3  11   6       50.72       66.27      3.97 o 
  -2  11   6      334.79      335.84      8.12 o 
  -1  11   6       79.99       82.25      3.69 o 
   0  11   6      390.80      369.28      7.26 o 
   1  11   6      184.99      173.71      4.90 o 
   2  11   6       56.17       53.44      3.03 o 
   3  11   6       14.30       11.08      1.90 o 
   4  11   6        5.69        4.62      1.79 o 
   5  11   6       22.69       20.96      3.55 o 
 -10  12   6        0.90        3.39      2.68 o 
  -9  12   6       24.41       29.50      3.25 o 
  -8  12   6       47.01       41.94      2.97 o 
  -7  12   6      108.47      105.80      3.60 o 
  -6  12   6      409.92      389.26      7.85 o 
  -5  12   6        2.91        4.26      1.20 o 
  -4  12   6      743.59      763.92     14.76 o 
  -3  12   6      336.98      390.36     10.58 o 
  -2  12   6      378.22      400.91      8.47 o 
  -1  12   6      426.09      423.22      8.90 o 
   0  12   6        0.75        1.44      0.83 o 
   1  12   6        9.48        9.05      1.41 o 
   2  12   6      134.43      129.92      4.56 o 
   3  12   6       57.51       51.51      3.35 o 
   4  12   6       75.26       75.78      5.13 o 
   5  12   6       24.14       29.82      4.13 o 
 -10  13   6       11.09        9.74      3.10 o 
  -9  13   6        0.69        1.78      2.36 o 
  -8  13   6       25.86       28.74      2.63 o 
  -7  13   6        6.52        6.23      1.58 o 
  -6  13   6        0.52        2.29      1.53 o 
  -5  13   6      102.51      101.02      4.22 o 
  -4  13   6       50.88       57.00      3.00 o 
  -3  13   6       35.88       53.92      4.97 o 
  -2  13   6      231.07      243.89      8.05 o 
  -1  13   6       82.85       90.94      3.61 o 
   0  13   6      310.23      311.94      6.12 o 
   1  13   6      191.84      184.08      4.87 o 
   2  13   6       79.47       78.76      3.66 o 
   3  13   6       40.27       34.17      2.93 o 
   4  13   6        7.08        1.83      2.41 o 
  -9  14   6       11.84        9.68      2.99 o 
  -8  14   6        0.02       -1.48      1.98 o 
  -7  14   6       16.23       16.55      3.79 o 
  -6  14   6        6.66        3.60      1.44 o 
  -5  14   6       11.88       11.31      1.99 o 
  -4  14   6       27.48       32.98      2.97 o 
  -3  14   6        9.15       12.46      3.31 o 
  -2  14   6       21.72       37.08      5.32 o 
  -1  14   6        0.10       -1.40      1.40 o 
   0  14   6       34.11       32.60      3.32 o 
   1  14   6        3.76        3.56      1.26 o 
   2  14   6       83.40       81.04      3.75 o 
   3  14   6        0.69       -3.53      3.97 o 
   4  14   6       69.32       67.98      5.13 o 
  -9  15   6       14.81       15.93      4.12 o 
  -8  15   6       16.64       14.39      4.51 o 
  -7  15   6        0.15       -1.70      1.72 o 
  -6  15   6        9.61       11.97      3.52 o 
  -5  15   6       52.78       52.89      3.43 o 
  -4  15   6        4.55        2.91      1.76 o 
  -3  15   6       30.53       26.55      4.18 o 
  -2  15   6       34.20       38.39      4.72 o 
  -1  15   6       33.37       35.17      4.00 o 
   0  15   6       17.57       19.03      2.73 o 
   1  15   6      161.06      154.47      5.83 o 
   2  15   6        0.16       -1.96      3.20 o 
   3  15   6       85.58       83.15      5.24 o 
  -8  16   6        1.63        0.58      2.13 o 
  -7  16   6       29.95       27.57      3.36 o 
  -6  16   6       16.10       22.11      2.55 o 
  -5  16   6        0.05        1.07      1.63 o 
  -4  16   6        7.53        9.64      1.92 o 
  -3  16   6      214.57      231.17     16.93 o 
  -2  16   6        0.42        4.90      3.93 o 
  -1  16   6      318.14      327.87     16.71 o 
   0  16   6       25.32       24.10      2.94 o 
   1  16   6       36.27       32.07      2.36 o 
   2  16   6       53.38       49.47      4.00 o 
   3  16   6       14.19       16.17      2.99 o 
  -7  17   6       44.22       41.46      3.89 o 
  -6  17   6       11.70        9.58      2.41 o 
  -5  17   6      168.07      169.79      6.06 o 
  -4  17   6        7.08       10.22      3.60 o 
  -3  17   6      127.73      147.51     13.47 o 
  -2  17   6        0.61       -1.66      3.37 o 
  -1  17   6        0.03        0.47      3.47 o 
   0  17   6        6.06        2.75      4.15 o 
   1  17   6       34.72       31.76      3.44 o 
   2  17   6        6.42        5.33      2.12 o 
  -7  18   6       27.01       28.36      3.39 o 
  -6  18   6       44.73       42.96      3.90 o 
  -5  18   6       11.39       15.16      6.25 o 
  -4  18   6      112.04      117.82      5.14 o 
  -3  18   6        7.06        3.14      3.80 o 
  -2  18   6       16.40       14.63      4.81 o 
  -1  18   6        2.54        1.74      2.60 o 
   0  18   6       21.48       30.18      6.01 o 
   1  18   6        0.59        1.46      2.50 o 
  -5  19   6      225.50      245.78      8.67 o 
  -4  19   6       61.55       53.26      7.52 o 
  -3  19   6      163.65      184.21     12.62 o 
  -2  19   6      341.92      358.55     18.41 o 
  -1  19   6       10.21       13.94      3.53 o 
   0  19   6      306.45      295.50     16.37 o 
  -3  20   6      173.89      162.51     11.80 o 
  -2  20   6       45.35       53.33      7.57 o 
 -12   1   7        3.35        7.43      4.39 o 
 -11   1   7        0.44        2.81      2.32 o 
 -10   1   7        9.75        8.20      2.48 o 
  -9   1   7       74.78       82.74      4.49 o 
  -8   1   7       11.92       12.93      1.48 o 
  -7   1   7      731.10      705.42     10.15 o 
  -6   1   7      306.69      295.17      4.88 o 
  -5   1   7      948.05      912.34     12.60 o 
  -4   1   7     1113.00     1086.89     13.82 o 
  -3   1   7       49.62       47.72      2.30 o 
  -2   1   7     1191.24     1121.24     16.10 o 
  -1   1   7      254.06      234.35      3.87 o 
   0   1   7      343.96      322.56      4.95 o 
   1   1   7      165.34      165.39      3.16 o 
   2   1   7        0.68        1.33      0.75 o 
   3   1   7       19.50       20.27      1.45 o 
   4   1   7       25.83       27.72      2.04 o 
   5   1   7        0.03        1.17      2.18 o 
   6   1   7        0.82       -2.24      2.24 o 
 -12   2   7        5.42        1.41      3.71 o 
 -11   2   7       55.15       68.35      4.31 o 
 -10   2   7       12.75       12.06      2.17 o 
  -9   2   7      233.16      232.69      6.35 o 
  -8   2   7      118.18      112.79      3.31 o 
  -7   2   7       31.40       30.38      2.01 o 
  -6   2   7       95.61       87.69      2.53 o 
  -5   2   7      812.83      776.46     11.02 o 
  -3   2   7     2291.98     2368.02     33.31 o 
  -2   2   7      794.63      772.80     12.65 o 
  -1   2   7      494.69      482.33      7.85 o 
   0   2   7     1646.60     1570.98     21.30 o 
   1   2   7       20.88       22.95      1.31 o 
   2   2   7      763.61      773.44     11.52 o 
   3   2   7      116.82      126.36      3.11 o 
   4   2   7       41.73       39.45      2.32 o 
   5   2   7       69.09       78.75      4.80 o 
   6   2   7        4.04        5.47      2.67 o 
 -12   3   7        3.17        4.74      4.22 o 
 -11   3   7        0.72        2.36      1.88 o 
 -10   3   7        4.88        4.63      2.75 o 
  -9   3   7       22.18       23.00      2.25 o 
  -8   3   7        7.68       11.32      1.66 o 
  -7   3   7      330.96      317.05      6.94 o 
  -6   3   7       88.57       82.81      2.46 o 
  -5   3   7      338.27      343.12      5.49 o 
  -4   3   7      129.07      128.57      3.85 o 
  -3   3   7       34.52       24.20      1.24 o 
  -2   3   7       19.52       16.05      1.13 o 
  -1   3   7      588.54      543.38      8.05 o 
   0   3   7       86.24       89.63      2.29 o 
   1   3   7      324.82      316.82      5.40 o 
   2   3   7      424.69      438.98      7.85 o 
   3   3   7       63.92       69.21      3.01 o 
   4   3   7      280.43      298.39      6.58 o 
   5   3   7        8.02        6.18      3.37 o 
   6   3   7       36.97       37.35      3.88 o 
 -12   4   7       11.81       10.66      3.18 o 
 -11   4   7        0.10       -2.62      2.62 o 
 -10   4   7       17.23       20.61      2.64 o 
  -9   4   7        0.01       -0.92      1.61 o 
  -8   4   7        2.09        0.79      1.22 o 
  -7   4   7        0.66        0.42      1.13 o 
  -6   4   7       15.45       13.92      1.30 o 
  -5   4   7        0.00       -0.78      0.78 o 
  -4   4   7       23.84       28.47      1.36 o 
  -3   4   7        1.64        0.43      0.76 o 
  -2   4   7        3.75        0.44      0.64 o 
  -1   4   7       10.41        7.90      0.85 o 
   0   4   7      101.19       82.97      2.37 o 
   1   4   7       27.12       31.04      1.53 o 
   2   4   7      171.20      180.90      4.05 o 
   3   4   7       31.26       30.35      2.17 o 
   4   4   7      138.78      146.84      4.73 o 
   5   4   7       11.86       11.14      1.89 o 
   6   4   7       56.14       59.06      4.56 o 
 -12   5   7        4.08        6.60      3.32 o 
 -11   5   7        0.19       -2.80      2.80 o 
 -10   5   7       43.18       41.19      5.67 o 
  -9   5   7       30.44       30.71      2.19 o 
  -8   5   7       38.99       39.41      2.30 o 
  -7   5   7      261.14      237.55      5.10 o 
  -6   5   7        6.56        6.08      1.05 o 
  -5   5   7      180.72      166.01      4.52 o 
  -4   5   7      355.29      330.61      5.82 o 
  -3   5   7       69.08       68.64      2.34 o 
  -2   5   7      666.91      598.67     10.48 o 
  -1   5   7      587.66      527.35      8.55 o 
   0   5   7      197.51      177.56      3.71 o 
   1   5   7      255.84      238.23      4.71 o 
   2   5   7       24.18       24.16      1.59 o 
   3   5   7       11.73       10.90      1.46 o 
   4   5   7      113.69      124.85      4.99 o 
   5   5   7        4.78        7.03      1.98 o 
   6   5   7       47.64       51.49      6.52 o 
 -12   6   7        2.89       -0.84      5.10 o 
 -11   6   7        4.04       -3.93      3.93 o 
 -10   6   7       12.69       12.76      2.88 o 
  -9   6   7       52.84       53.13      3.59 o 
  -8   6   7      170.92      165.47      4.52 o 
  -7   6   7        0.04        2.39      0.97 o 
  -6   6   7      443.63      399.33      7.45 o 
  -5   6   7      576.96      533.91      8.10 o 
  -4   6   7      376.89      381.75      6.05 o 
  -3   6   7     1150.71     1089.87     14.99 o 
  -2   6   7        3.66        2.58      0.71 o 
  -1   6   7      129.15      102.82      2.53 o 
   0   6   7      332.84      315.18      5.64 o 
   1   6   7       80.90       76.41      2.34 o 
   2   6   7      279.30      283.50      5.94 o 
   3   6   7       95.77       96.11      3.18 o 
   4   6   7        7.17        7.80      1.85 o 
   5   6   7       14.50       12.13      2.60 o 
 -12   7   7        3.36       -2.12      4.48 o 
 -11   7   7       10.59       10.16      4.66 o 
 -10   7   7       10.38       12.01      2.62 o 
  -9   7   7        3.97        8.00      2.28 o 
  -8   7   7        5.95        4.60      1.80 o 
  -7   7   7       28.89       32.42      1.81 o 
  -6   7   7        0.04       -0.16      0.82 o 
  -5   7   7       14.86       21.50      1.30 o 
  -4   7   7       51.43       50.11      1.47 o 
  -3   7   7      194.67      163.78      3.46 o 
  -2   7   7      261.51      249.40      4.69 o 
  -1   7   7      531.68      461.43      7.54 o 
   0   7   7      139.10      126.80      2.92 o 
   1   7   7      172.24      155.09      3.48 o 
   2   7   7        4.01        4.23      1.04 o 
   3   7   7        4.79        4.55      1.19 o 
   4   7   7       42.11       46.29      2.81 o 
   5   7   7        2.17        4.52      3.42 o 
 -11   8   7        2.04        3.30      4.31 o 
 -10   8   7        0.09        2.07      3.26 o 
  -9   8   7        2.05        1.13      2.14 o 
  -8   8   7       13.13       11.57      1.78 o 
  -7   8   7        0.05        1.40      1.31 o 
  -6   8   7       10.57       12.32      1.47 o 
  -5   8   7        3.47        2.11      1.02 o 
  -4   8   7       28.72       30.96      1.37 o 
  -3   8   7       12.85        6.41      0.86 o 
  -2   8   7      135.05      132.83      3.02 o 
  -1   8   7       18.86       11.44      1.14 o 
   0   8   7       53.84       46.88      2.09 o 
   1   8   7       10.68       11.09      1.10 o 
   2   8   7        0.66        0.53      1.13 o 
   3   8   7        3.02        1.43      1.38 o 
   4   8   7        0.02       -1.03      1.51 o 
   5   8   7        2.90       -1.84      2.83 o 
 -11   9   7       16.02       17.78      3.42 o 
 -10   9   7        5.79        7.82      3.13 o 
  -9   9   7        9.70        7.62      1.86 o 
  -8   9   7       13.61        9.11      1.80 o 
  -7   9   7        5.97        4.19      1.62 o 
  -6   9   7      257.85      255.45      8.09 o 
  -5   9   7        2.35        1.56      1.05 o 
  -4   9   7      601.03      641.66     11.32 o 
  -3   9   7      310.53      296.15      6.09 o 
  -2   9   7      292.03      285.55      6.04 o 
  -1   9   7      665.62      588.50     10.70 o 
   0   9   7        0.01        0.80      0.98 o 
   1   9   7      246.54      215.28      6.56 o 
   2   9   7      111.38      107.32      3.53 o 
   3   9   7       10.96       12.79      2.34 o 
   4   9   7       56.32       59.95      3.74 o 
   5   9   7        3.26        1.02      2.90 o 
 -11  10   7        7.38        5.40      2.95 o 
 -10  10   7       61.54       59.70      4.30 o 
  -9  10   7        2.94        8.48      1.89 o 
  -8  10   7      244.04      236.69      6.50 o 
  -7  10   7        3.66        1.13      1.23 o 
  -6  10   7      225.93      221.69      5.80 o 
  -5  10   7      297.11      281.28      6.02 o 
  -4  10   7       15.44       19.85      1.74 o 
  -3  10   7      373.39      377.79      7.38 o 
  -2  10   7      135.93      131.97      3.55 o 
  -1  10   7        0.74        0.65      1.00 o 
   0  10   7      346.42      339.45      9.12 o 
   1  10   7      249.49      225.35      6.88 o 
   2  10   7       77.30       81.33      4.10 o 
   3  10   7      191.89      193.35      6.14 o 
   4  10   7       19.54       14.86      3.21 o 
   5  10   7       49.79       59.24      6.60 o 
 -11  11   7        0.40        2.97      5.78 o 
 -10  11   7      146.67      148.98      7.24 o 
  -9  11   7        8.24       11.92      3.58 o 
  -8  11   7       46.86       43.48      3.00 o 
  -7  11   7      112.49      104.35      3.59 o 
  -6  11   7        2.07        2.31      1.26 o 
  -5  11   7      108.98      103.96      3.31 o 
  -4  11   7       52.59       60.77      2.74 o 
  -3  11   7       10.87       12.04      1.21 o 
  -2  11   7       82.62       88.14      3.94 o 
  -1  11   7      100.54       92.50      3.00 o 
   0  11   7        5.61        6.48      1.70 o 
   1  11   7       16.17       12.08      1.96 o 
   2  11   7       39.87       47.23      3.17 o 
   3  11   7        1.23        2.15      1.96 o 
   4  11   7       35.92       36.07      4.14 o 
 -10  12   7       27.56       21.43      3.61 o 
  -9  12   7        0.48       -0.20      2.02 o 
  -8  12   7       51.88       52.32      3.82 o 
  -7  12   7        0.03       -1.29      1.48 o 
  -6  12   7       19.91       20.67      1.90 o 
  -5  12   7        0.19        0.18      1.25 o 
  -4  12   7        8.51        9.92      1.50 o 
  -3  12   7        0.19       -2.61      3.58 o 
  -2  12   7        8.13        5.25      1.80 o 
  -1  12   7        0.27       -1.45      1.45 o 
   0  12   7        0.50        0.15      1.36 o 
   1  12   7        5.19        6.80      1.74 o 
   2  12   7        1.79        3.04      1.48 o 
   3  12   7       13.04       17.13      8.27 o 
   4  12   7        1.13        0.29      2.32 o 
 -10  13   7       23.74       25.12      3.71 o 
  -9  13   7       10.20        6.72      6.17 o 
  -8  13   7       82.25       85.12      4.65 o 
  -7  13   7      143.05      133.78      4.20 o 
  -6  13   7       62.47       61.63      2.89 o 
  -5  13   7      170.13      175.21      5.51 o 
  -4  13   7        0.68       -0.95      1.18 o 
  -3  13   7        1.13       -0.77      2.10 o 
  -2  13   7       12.94        8.00      1.70 o 
  -1  13   7      104.63      108.70      4.44 o 
   0  13   7        0.20        2.71      1.23 o 
   1  13   7       76.44       77.06      3.66 o 
   2  13   7       37.39       33.82      2.79 o 
   3  13   7        3.82        4.01      2.43 o 
   4  13   7       31.86       31.15      4.05 o 
  -9  14   7       55.95       57.57      5.83 o 
  -8  14   7       13.28       13.15      2.43 o 
  -7  14   7        7.24        8.49      1.96 o 
  -6  14   7       91.61       84.94      3.83 o 
  -5  14   7      204.88      215.42      6.79 o 
  -4  14   7      141.60      157.93      5.64 o 
  -3  14   7      550.16      596.01     15.28 o 
  -2  14   7       15.14       25.99      3.45 o 
  -1  14   7      173.68      180.65      5.78 o 
   0  14   7       60.54       53.86      2.65 o 
   1  14   7        0.12        0.30      1.91 o 
   2  14   7       72.28       69.65      4.64 o 
   3  14   7        7.64        7.63      2.70 o 
  -9  15   7        6.28        0.36      4.96 o 
  -8  15   7        2.28        3.43      2.07 o 
  -7  15   7      114.78      109.45      5.57 o 
  -6  15   7        1.39        0.81      1.67 o 
  -5  15   7      153.68      153.19      5.53 o 
  -4  15   7       17.07       15.56      3.90 o 
  -3  15   7        2.41        5.90      3.37 o 
  -2  15   7      193.64      192.74     12.22 o 
  -1  15   7       48.44       56.26      5.51 o 
   0  15   7      198.83      188.12      5.03 o 
   1  15   7       32.64       28.68      2.70 o 
   2  15   7       12.32       12.71      2.76 o 
   3  15   7        6.35       11.38      3.04 o 
  -8  16   7        2.16        2.85      4.42 o 
  -7  16   7       30.27       28.42      4.89 o 
  -6  16   7        0.08       -1.45      2.64 o 
  -5  16   7       19.94       19.60      2.63 o 
  -4  16   7       61.99       67.68      6.25 o 
  -3  16   7       10.84       21.30      4.35 o 
  -2  16   7      123.39      137.57     10.49 o 
  -1  16   7        5.18        7.30      3.12 o 
   0  16   7        9.17        6.48      2.21 o 
   1  16   7        0.00       -1.41      3.09 o 
   2  16   7       33.81       28.37      3.50 o 
  -7  17   7       42.15       37.67      3.78 o 
  -6  17   7       44.07       43.49      3.74 o 
  -5  17   7       51.22       54.74      4.96 o 
  -4  17   7      120.60      128.48     16.31 o 
  -3  17   7        0.87       -0.37      4.02 o 
  -2  17   7       27.54       19.67      5.51 o 
  -1  17   7       71.71       70.56      5.98 o 
   0  17   7       23.22       15.80     14.27 o 
   1  17   7       58.25       58.56      8.00 o 
  -6  18   7       87.78       95.32      5.32 o 
  -5  18   7        9.02       10.10      3.63 o 
  -4  18   7       11.43       16.53      5.29 o 
  -3  18   7      123.63      124.76     10.23 o 
  -2  18   7       21.05       24.67      5.74 o 
  -1  18   7       46.09       51.24      5.29 o 
   0  18   7       61.16       59.37      8.25 o 
  -5  19   7      150.43      168.89      6.67 o 
  -4  19   7       30.44       24.43      5.97 o 
  -3  19   7       28.84       28.71      5.96 o 
  -2  19   7       10.07        6.59      4.65 o 
  -1  19   7        0.11       -3.34      3.34 o 
 -12   0   8      145.97      173.94      9.84 o 
 -11   0   8      381.52      407.13     17.39 o 
 -10   0   8      802.58      784.91     29.42 o 
  -9   0   8      649.01      627.80     24.05 o 
  -8   0   8     1549.91     1453.05     35.96 o 
  -7   0   8        6.03        5.05      1.95 o 
  -6   0   8     1130.40     1049.14     22.37 o 
  -5   0   8      875.60      877.19     18.97 o 
  -4   0   8       21.49       70.87      7.39 o 
  -3   0   8     1034.43     1028.20     21.86 o 
  -2   0   8      447.95      409.25     10.95 o 
  -1   0   8      101.00       91.45      3.53 o 
   0   0   8      237.30      211.68      5.30 o 
   1   0   8        8.03       10.25      1.52 o 
   2   0   8       44.48       41.90      2.56 o 
   3   0   8       36.50       38.67      3.03 o 
   4   0   8      138.13      158.67      9.65 o 
   5   0   8       18.69       23.76      4.72 o 
 -12   1   8       52.15       76.15      4.67 o 
 -11   1   8       21.62       22.09      4.42 o 
 -10   1   8        0.54        0.61      2.19 o 
  -9   1   8      133.36      134.51      7.90 o 
  -8   1   8      232.93      225.77      4.94 o 
  -7   1   8      762.67      736.17     10.58 o 
  -6   1   8     1159.90     1108.44     15.20 o 
  -5   1   8      360.20      346.68      5.47 o 
  -4   1   8     1401.97     1358.24     20.02 o 
  -3   1   8       55.18       76.79      5.23 o 
  -2   1   8      221.51      203.71      4.95 o 
  -1   1   8      342.25      338.37      6.01 o 
   0   1   8      124.83      117.25      2.57 o 
   1   1   8      195.00      187.38      3.57 o 
   2   1   8      176.44      181.94      3.91 o 
   3   1   8       40.57       41.52      2.02 o 
   4   1   8        4.50        4.39      5.26 o 
   5   1   8        0.71       -0.25      2.25 o 
 -12   2   8        4.69        5.55      6.12 o 
 -11   2   8        0.11       -0.69      2.18 o 
 -10   2   8        3.11        2.60      1.93 o 
  -9   2   8       21.21       24.11      2.02 o 
  -8   2   8       33.15       32.67      1.98 o 
  -7   2   8        9.79        9.16      1.26 o 
  -6   2   8      477.22      444.10      6.82 o 
  -5   2   8       56.22       55.42      2.04 o 
  -4   2   8     1356.76     1326.54     19.53 o 
  -3   2   8      238.55      244.73      6.56 o 
  -2   2   8     1212.57     1162.47     17.33 o 
  -1   2   8      129.17      112.65      2.59 o 
   0   2   8      320.72      307.46      5.35 o 
   1   2   8        4.44        6.83      1.21 o 
   2   2   8       15.98       18.31      1.40 o 
   3   2   8        9.31        9.36      1.36 o 
   4   2   8        0.35        1.19      1.65 o 
   5   2   8        8.62        8.08      2.72 o 
 -12   3   8       10.25       12.99      4.35 o 
 -11   3   8       15.22       13.51      2.29 o 
 -10   3   8       50.24       54.42      3.28 o 
  -9   3   8      103.53      110.42      3.45 o 
  -8   3   8       52.23       49.53      2.60 o 
  -7   3   8       27.73       25.69      1.93 o 
  -6   3   8       11.34       14.22      1.60 o 
  -5   3   8      192.70      176.19      3.95 o 
  -4   3   8      539.94      527.39      8.53 o 
  -3   3   8      562.31      515.32      8.40 o 
  -2   3   8     1031.29      944.76     14.39 o 
  -1   3   8      145.49      121.66      2.76 o 
   0   3   8      343.88      317.29      5.43 o 
   1   3   8        2.88        3.06      0.94 o 
   2   3   8       30.78       30.20      1.84 o 
   3   3   8        0.44        1.07      1.25 o 
   4   3   8        4.76        6.48      1.67 o 
   5   3   8        6.67        0.98      2.45 o 
 -12   4   8        2.04        4.32      4.30 o 
 -11   4   8       31.96       30.20      3.85 o 
 -10   4   8       11.00       10.38      2.38 o 
  -9   4   8        1.69        2.39      1.43 o 
  -8   4   8      134.02      132.64      4.08 o 
  -7   4   8      420.19      400.92      8.49 o 
  -6   4   8      382.92      344.41      6.74 o 
  -5   4   8      657.64      625.50     11.00 o 
  -4   4   8      128.46       95.98      3.12 o 
  -3   4   8       18.95       10.96      1.12 o 
  -2   4   8      185.62      198.04      4.50 o 
  -1   4   8      157.93      170.53      3.67 o 
   0   4   8      638.52      622.54     10.13 o 
   1   4   8       62.15       68.88      2.41 o 
   2   4   8      185.55      180.40      4.61 o 
   3   4   8        0.23       -0.95      1.18 o 
   4   4   8       12.97       10.84      2.81 o 
   5   4   8        3.70        0.56      2.35 o 
 -12   5   8       14.79       18.41      3.70 o 
 -11   5   8       32.78       30.96      3.98 o 
 -10   5   8       43.96       50.25      3.04 o 
  -9   5   8      114.75      114.31      3.93 o 
  -8   5   8       73.95       68.64      3.33 o 
  -7   5   8       42.37       36.42      2.23 o 
  -6   5   8       13.75        9.55      1.38 o 
  -5   5   8       75.01       84.93      2.48 o 
  -4   5   8      115.55      128.63      3.08 o 
  -3   5   8      125.83      150.55      3.71 o 
  -2   5   8      257.87      245.19      4.66 o 
  -1   5   8       18.53       13.66      1.28 o 
   0   5   8        4.79        3.60      0.89 o 
   1   5   8      174.71      165.55      3.80 o 
   2   5   8       68.47       78.65      2.83 o 
   3   5   8      103.47      106.56      4.66 o 
   4   5   8       42.26       40.50      3.25 o 
   5   5   8       23.24       22.88      3.28 o 
 -12   6   8        6.26        4.34      3.27 o 
 -11   6   8       43.20       41.98      5.90 o 
 -10   6   8       32.98       37.77      4.82 o 
  -9   6   8       78.94       76.98      3.25 o 
  -8   6   8       33.83       29.05      2.09 o 
  -7   6   8        9.90       11.38      1.51 o 
  -6   6   8        3.38        2.86      1.02 o 
  -5   6   8      124.53      125.72      3.07 o 
  -4   6   8      124.33      155.75      3.50 o 
  -3   6   8      467.74      433.46      8.08 o 
  -2   6   8       49.33       44.45      1.71 o 
  -1   6   8      210.54      191.48      3.97 o 
   0   6   8       11.55       13.40      1.76 o 
   1   6   8        3.75        4.97      1.68 o 
   2   6   8       50.85       53.50      2.46 o 
   3   6   8       15.67       19.29      2.35 o 
   4   6   8       13.56       13.40      2.21 o 
   5   6   8       13.70       13.41      4.33 o 
 -12   7   8       34.14       27.68      4.20 o 
 -11   7   8       12.10       14.78      5.12 o 
 -10   7   8       12.52       14.97      4.03 o 
  -9   7   8      368.01      365.97     10.18 o 
  -8   7   8       31.64       33.53      3.01 o 
  -7   7   8      961.17      881.99     15.02 o 
  -6   7   8      269.11      258.88      6.30 o 
  -5   7   8      371.94      324.65      6.38 o 
  -4   7   8      231.02      224.72      4.47 o 
  -3   7   8       45.57       60.22      2.22 o 
  -2   7   8        1.31        2.62      0.67 o 
  -1   7   8      304.05      286.81      5.29 o 
   0   7   8      213.98      205.79      4.20 o 
   1   7   8      117.69      113.46      3.02 o 
   2   7   8       91.05       91.28      3.01 o 
   3   7   8        2.72        0.80      2.01 o 
   4   7   8        6.15        4.16      2.98 o 
   5   7   8        7.82       11.14      4.02 o 
 -12   8   8       12.02       14.70      5.10 o 
 -11   8   8       58.40       59.19     13.69 o 
 -10   8   8       81.40       82.17      4.73 o 
  -9   8   8       27.52       25.78      3.00 o 
  -8   8   8       97.79       96.86      5.64 o 
  -7   8   8      313.46      282.97      7.01 o 
  -6   8   8        2.27        3.93      1.40 o 
  -5   8   8     1620.46     1563.07     25.12 o 
  -4   8   8      264.37      306.49      7.48 o 
  -3   8   8     1063.97      985.56     16.61 o 
  -2   8   8      745.82      675.77     11.88 o 
  -1   8   8       47.68       35.94      1.89 o 
   0   8   8      223.49      196.88      4.01 o 
   1   8   8       71.25       73.90      2.47 o 
   2   8   8       39.94       44.78      2.19 o 
   3   8   8      119.07      137.85      5.70 o 
   4   8   8      132.52      174.92     10.78 o 
 -11   9   8        0.73        2.76      2.72 o 
 -10   9   8        3.50        6.57      2.44 o 
  -9   9   8      135.66      126.24      5.50 o 
  -8   9   8       50.17       48.80      4.48 o 
  -7   9   8      332.95      318.16      7.68 o 
  -6   9   8      109.43      114.59      3.98 o 
  -5   9   8       17.40       14.66      1.69 o 
  -4   9   8       74.97       98.79      3.48 o 
  -3   9   8      299.16      274.49      6.58 o 
  -2   9   8       17.59       12.42      1.49 o 
  -1   9   8      569.53      521.70     11.15 o 
   0   9   8      346.11      316.19      7.68 o 
   1   9   8      320.26      310.88      8.80 o 
   2   9   8      295.67      293.33      7.12 o 
   3   9   8       76.88       80.94      4.62 o 
   4   9   8       30.78       32.80      5.11 o 
 -11  10   8       36.63       37.72      4.33 o 
 -10  10   8        4.94        5.64      4.16 o 
  -9  10   8       91.30       83.43      4.27 o 
  -8  10   8       30.65       27.24      3.05 o 
  -7  10   8       42.46       38.07      2.65 o 
  -6  10   8       55.47       48.75      2.78 o 
  -5  10   8        9.09       10.75      1.57 o 
  -4  10   8       36.01       40.50      2.40 o 
  -3  10   8      109.62      115.48      3.75 o 
  -2  10   8       18.21       18.05      1.91 o 
  -1  10   8      134.93      127.81      4.18 o 
   0  10   8        0.90        0.13      1.34 o 
   1  10   8       34.78       40.42      3.15 o 
   2  10   8        4.33        4.80      2.54 o 
   3  10   8        2.06        6.65      2.55 o 
   4  10   8        3.69        2.85      2.62 o 
 -11  11   8       18.23       15.84      5.64 o 
 -10  11   8        4.09        0.40      2.47 o 
  -9  11   8       32.38       27.47      3.23 o 
  -8  11   8        0.00       -0.52      1.48 o 
  -7  11   8        0.12       -1.62      1.63 o 
  -6  11   8       44.34       41.70      2.65 o 
  -5  11   8      203.15      215.22      5.85 o 
  -4  11   8      138.25      158.15      4.74 o 
  -3  11   8      428.61      453.51      8.86 o 
  -2  11   8       46.86       39.49      2.38 o 
  -1  11   8      112.90      100.66      3.73 o 
   0  11   8       16.26       15.11      2.06 o 
   1  11   8        6.20        4.16      1.75 o 
   2  11   8       66.39       65.56      4.06 o 
   3  11   8       40.68       45.00      4.40 o 
   4  11   8       23.74       33.44     11.52 o 
 -10  12   8        5.35        0.89      3.34 o 
  -9  12   8        0.00       -2.08      2.08 o 
  -8  12   8        4.19        3.68      2.17 o 
  -7  12   8      143.12      135.37      4.88 o 
  -6  12   8       36.77       36.81      2.37 o 
  -5  12   8      258.56      273.51      7.65 o 
  -4  12   8        0.89       -0.79      1.19 o 
  -3  12   8        7.67        7.17      1.30 o 
  -2  12   8      139.29      127.29      4.09 o 
  -1  12   8       83.72       79.24      3.57 o 
   0  12   8      205.47      186.97      6.18 o 
   1  12   8       52.17       49.66      4.02 o 
   2  12   8       23.54       19.93      3.16 o 
   3  12   8        0.88        0.53      2.29 o 
 -10  13   8       24.80       26.46      3.83 o 
  -9  13   8       56.38       55.23      8.49 o 
  -8  13   8       68.09       62.33      4.23 o 
  -7  13   8       54.72       50.21      3.68 o 
  -6  13   8       37.60       38.87      2.78 o 
  -5  13   8        4.91        3.58      1.54 o 
  -4  13   8       23.68       22.71      2.87 o 
  -3  13   8       56.49       67.61      6.40 o 
  -2  13   8      115.46      109.72      3.78 o 
  -1  13   8        7.22        6.00      2.12 o 
   0  13   8       13.58       13.60      1.85 o 
   1  13   8        0.85        2.98      2.44 o 
   2  13   8        9.42        8.01      2.59 o 
   3  13   8        0.03        4.98      3.05 o 
  -9  14   8        2.62        0.73      2.47 o 
  -8  14   8        1.12       -0.84      2.12 o 
  -7  14   8        2.56        3.97      3.27 o 
  -6  14   8       69.10       76.22      3.73 o 
  -5  14   8        1.54        1.18      1.50 o 
  -4  14   8      299.79      331.15      7.88 o 
  -3  14   8       14.86       18.93      4.74 o 
  -2  14   8      181.00      186.31     12.20 o 
  -1  14   8        1.19        0.59      1.15 o 
   0  14   8        5.96        3.67      1.49 o 
   1  14   8        2.66        4.87      3.52 o 
   2  14   8       15.28       18.08      3.05 o 
  -9  15   8       46.80       40.82      6.97 o 
  -8  15   8       68.08       56.64      4.64 o 
  -7  15   8      123.63      113.70      6.89 o 
  -6  15   8      223.87      223.08     10.61 o 
  -5  15   8       31.05       33.32      2.58 o 
  -4  15   8      129.59      119.17      6.30 o 
  -3  15   8       19.39       13.75      4.97 o 
  -2  15   8        8.92       19.46      6.00 o 
  -1  15   8       40.83       38.26      4.81 o 
   0  15   8      212.28      206.20      7.66 o 
   1  15   8        0.49       -1.68      1.81 o 
   2  15   8      187.05      198.95     13.59 o 
  -8  16   8       61.93       54.89      7.34 o 
  -7  16   8        4.60        1.59      3.15 o 
  -6  16   8       13.64       10.94      3.57 o 
  -5  16   8      135.12      150.87      7.44 o 
  -4  16   8       53.48       57.60      4.93 o 
  -3  16   8       78.46       95.23      6.94 o 
  -2  16   8      296.91      276.04     15.81 o 
  -1  16   8        0.02       -0.37      5.99 o 
   0  16   8      198.34      182.63      8.44 o 
   1  16   8       16.87       11.02      3.34 o 
  -7  17   8       41.27       34.17      6.04 o 
  -6  17   8       21.62       23.06      2.90 o 
  -5  17   8       14.10       21.31      5.67 o 
  -4  17   8       96.19       98.22      9.99 o 
  -3  17   8        3.42        7.39      4.60 o 
  -2  17   8       73.77       74.46      7.11 o 
  -1  17   8       14.14       12.28      6.66 o 
   0  17   8        0.40       -0.51      3.46 o 
  -6  18   8        5.53        6.57      2.18 o 
  -5  18   8       10.46       10.26      4.74 o 
  -4  18   8       16.98       21.12      5.78 o 
  -3  18   8        0.01        1.79      4.11 o 
  -1  18   8       15.69       17.60      7.40 o 
 -12   1   9      138.51      159.25      6.64 o 
 -11   1   9        4.01        9.59      2.76 o 
 -10   1   9      262.02      255.72      8.74 o 
  -9   1   9       52.14       55.58      3.90 o 
  -8   1   9      240.67      222.65      5.68 o 
  -7   1   9        0.35       -0.92      0.92 o 
  -6   1   9       81.44       79.06      2.47 o 
  -5   1   9       88.70       96.17      2.65 o 
  -4   1   9       83.74       88.27      2.49 o 
  -3   1   9       61.93       62.40      2.10 o 
  -2   1   9      297.82      292.48      5.46 o 
  -1   1   9        0.39       -0.41      0.69 o 
   0   1   9      269.44      256.32      4.47 o 
   1   1   9       18.14       18.40      1.32 o 
   2   1   9       16.39       17.44      1.51 o 
   3   1   9       15.14       15.89      2.04 o 
   4   1   9        7.31        3.94      3.08 o 
 -12   2   9        0.01       -1.58      2.52 o 
 -11   2   9       19.43       20.11      3.04 o 
 -10   2   9       37.44       36.60      3.44 o 
  -9   2   9       51.37       54.47      3.85 o 
  -8   2   9      185.54      166.59      4.09 o 
  -7   2   9      401.52      377.87      6.61 o 
  -6   2   9      119.90      102.93      2.57 o 
  -5   2   9      176.23      172.42      3.68 o 
  -4   2   9       15.28       17.57      1.44 o 
  -3   2   9       13.60       19.33      2.13 o 
  -2   2   9       58.28       55.40      2.34 o 
  -1   2   9       69.98       74.53      2.44 o 
   0   2   9       48.91       44.62      1.97 o 
   1   2   9       24.00       28.84      1.85 o 
   2   2   9      149.04      159.99      3.78 o 
   3   2   9        0.02        0.26      1.47 o 
   4   2   9       17.15       24.42      3.33 o 
 -12   3   9        0.20        6.30      2.47 o 
 -11   3   9       33.03       37.22      3.44 o 
 -10   3   9        1.00       -1.65      2.34 o 
  -9   3   9       85.20       81.25      3.07 o 
  -8   3   9       45.00       43.67      2.24 o 
  -7   3   9        0.46        1.16      1.24 o 
  -6   3   9      294.31      277.44      5.77 o 
  -5   3   9      207.07      238.08      4.67 o 
  -4   3   9      336.80      336.77      6.01 o 
  -3   3   9      204.87      233.63      4.61 o 
  -2   3   9       23.19       20.73      1.40 o 
  -1   3   9       28.16       32.09      1.91 o 
   0   3   9        6.97        7.91      1.10 o 
   1   3   9        2.80        1.46      1.00 o 
   2   3   9        7.38        6.39      1.39 o 
   3   3   9       27.05       28.70      3.78 o 
   4   3   9       27.68       24.96      3.33 o 
 -12   4   9        0.01        8.33      4.43 o 
 -11   4   9        1.19        0.98      1.86 o 
 -10   4   9        0.30       -0.97      1.50 o 
  -9   4   9        1.50       -1.29      1.29 o 
  -8   4   9        0.73        2.23      1.35 o 
  -7   4   9        3.08        1.60      1.29 o 
  -6   4   9       14.56       14.62      1.49 o 
  -5   4   9       14.60        6.54      1.17 o 
  -4   4   9        9.53       10.26      1.27 o 
  -3   4   9       37.58       26.33      1.72 o 
  -2   4   9        0.48        0.22      0.75 o 
  -1   4   9       69.85       58.02      2.20 o 
   0   4   9        9.71       10.73      1.14 o 
   1   4   9       87.77       83.31      3.02 o 
   2   4   9       12.08       11.53      1.67 o 
   3   4   9       53.22       55.90      3.72 o 
   4   4   9        9.32        9.55      4.31 o 
 -12   5   9        5.13        1.90      4.37 o 
 -11   5   9       19.51       25.93      3.83 o 
 -10   5   9        0.09       -1.46      1.46 o 
  -9   5   9       76.22       77.77      3.37 o 
  -8   5   9       32.95       33.38      2.28 o 
  -7   5   9        3.99        2.82      2.10 o 
  -6   5   9      122.18      123.51      3.47 o 
  -5   5   9       39.98       52.91      2.28 o 
  -4   5   9        7.98        8.87      1.22 o 
  -3   5   9        8.71       14.49      1.41 o 
  -2   5   9      166.50      168.83      3.74 o 
  -1   5   9       36.86       30.60      1.69 o 
   0   5   9      262.12      266.71      5.31 o 
   1   5   9       59.02       55.52      2.33 o 
   2   5   9       30.17       37.41      2.99 o 
   3   5   9       15.59       15.20      2.32 o 
   4   5   9        3.74        5.16      2.41 o 
 -12   6   9        2.55       -2.87      8.40 o 
 -11   6   9       73.10       65.32      5.08 o 
 -10   6   9       22.40       22.84      3.06 o 
  -9   6   9        0.33        0.14      2.00 o 
  -8   6   9       35.08       35.90      2.35 o 
  -7   6   9       66.89       77.86      4.92 o 
  -6   6   9       12.54       15.83      2.63 o 
  -5   6   9        6.45        6.36      1.62 o 
  -4   6   9      378.92      403.04      7.75 o 
  -3   6   9      299.22      282.31      5.27 o 
  -2   6   9      309.01      305.59      5.69 o 
  -1   6   9      256.47      245.15      4.88 o 
   0   6   9       10.26        9.94      1.18 o 
   1   6   9       46.00       48.34      2.19 o 
   2   6   9      184.30      200.66      6.48 o 
   3   6   9        0.13        1.64      1.63 o 
   4   6   9       64.69       74.20     10.72 o 
 -12   7   9        0.68       -0.20      3.28 o 
 -11   7   9       33.36       33.48      4.26 o 
 -10   7   9        7.92        4.72      2.30 o 
  -9   7   9       42.34       39.34      4.89 o 
  -8   7   9       59.84       56.03      2.79 o 
  -7   7   9       18.01       18.39      1.79 o 
  -6   7   9      214.16      207.32      5.31 o 
  -5   7   9      194.77      205.11      4.72 o 
  -4   7   9      121.99      122.60      3.45 o 
  -3   7   9       74.44       79.52      2.29 o 
  -2   7   9       27.99       26.80      1.44 o 
  -1   7   9        0.01       -0.13      0.71 o 
   0   7   9      150.89      149.71      3.57 o 
   1   7   9        6.37        8.58      1.29 o 
   2   7   9       22.89       22.43      2.21 o 
   3   7   9        5.08        4.67      2.26 o 
   4   7   9        2.09        2.94      3.11 o 
 -12   8   9        0.44       -4.09      4.83 o 
 -11   8   9       21.54       16.77      3.42 o 
 -10   8   9        0.00        1.78      2.29 o 
  -9   8   9       45.54       46.71      4.18 o 
  -8   8   9        0.71        0.25      2.26 o 
  -7   8   9       26.71       22.00      2.60 o 
  -6   8   9        3.46        6.10      1.28 o 
  -5   8   9        0.83       -0.96      0.96 o 
  -4   8   9        3.00        0.97      0.93 o 
  -3   8   9        1.71       -0.21      1.07 o 
  -2   8   9       43.55       39.86      2.09 o 
  -1   8   9       21.64       17.79      1.79 o 
   0   8   9       61.78       61.14      2.15 o 
   1   8   9       18.27       15.64      1.48 o 
   2   8   9       40.10       43.91      6.16 o 
   3   8   9        1.60       -1.29      2.47 o 
   4   8   9       18.94       25.21      4.99 o 
 -11   9   9       18.45       23.56      3.73 o 
 -10   9   9        9.93       11.60      2.77 o 
  -9   9   9       85.29       81.68      4.62 o 
  -8   9   9       71.68       72.08      4.24 o 
  -7   9   9       12.13       12.28      2.28 o 
  -6   9   9      111.86       97.95      3.82 o 
  -5   9   9       91.12      100.50      4.29 o 
  -4   9   9        1.02        2.13      1.77 o 
  -3   9   9      234.22      228.27      5.04 o 
  -2   9   9      185.63      188.41      4.50 o 
  -1   9   9       85.03       86.87      2.94 o 
   0   9   9      275.41      291.97      8.39 o 
   1   9   9        1.00        5.12      2.50 o 
   2   9   9       50.77       54.32      3.93 o 
   3   9   9        9.08       12.77      4.93 o 
 -11  10   9       39.46       31.36      4.03 o 
 -10  10   9       26.04       27.81      3.74 o 
  -9  10   9        8.31        8.81      2.47 o 
  -8  10   9        7.71        6.94      2.26 o 
  -7  10   9      248.16      242.58      6.66 o 
  -6  10   9       57.34       59.00      3.15 o 
  -5  10   9      228.34      236.60      7.14 o 
  -4  10   9      502.75      505.41     12.31 o 
  -3  10   9       12.92       16.52      1.88 o 
  -2  10   9      476.80      446.34     10.01 o 
  -1  10   9       23.04       22.84      3.44 o 
   0  10   9       20.41       16.70      2.55 o 
   1  10   9       47.94       52.90      3.74 o 
   2  10   9       33.72       38.91      4.11 o 
   3  10   9       20.77       23.98      8.45 o 
 -11  11   9        5.85        3.77      3.99 o 
 -10  11   9       17.19       15.78      3.28 o 
  -9  11   9      125.26      130.30      5.82 o 
  -8  11   9       39.73       40.79      3.90 o 
  -7  11   9      149.76      146.82      5.00 o 
  -6  11   9      135.43      128.45      4.47 o 
  -5  11   9       46.79       55.87      3.39 o 
  -4  11   9      128.98      121.93      6.42 o 
  -3  11   9        9.31        7.49      1.46 o 
  -2  11   9        0.21       -0.07      1.08 o 
  -1  11   9        0.04       -2.07      2.08 o 
   0  11   9       25.18       22.53      2.53 o 
   1  11   9        1.77        5.96      1.95 o 
   2  11   9        0.01       -0.71      2.20 o 
   3  11   9        0.77        2.61      2.41 o 
 -10  12   9       10.94        7.30      5.20 o 
  -9  12   9      107.22       94.46      5.71 o 
  -8  12   9        1.57        6.07      2.25 o 
  -7  12   9       51.49       55.66      4.76 o 
  -6  12   9       17.38       14.99      2.37 o 
  -5  12   9        3.40        3.37      1.66 o 
  -4  12   9       22.11       24.12      3.23 o 
  -3  12   9      154.63      146.51      5.18 o 
  -2  12   9        0.57        0.86      1.44 o 
  -1  12   9      226.79      230.66      7.13 o 
   0  12   9        2.94        5.10      3.08 o 
   1  12   9       62.48       64.22      4.66 o 
   2  12   9        6.28        2.22      2.69 o 
 -10  13   9        4.53        4.21      2.70 o 
  -9  13   9        9.54        5.88      3.50 o 
  -8  13   9       79.88       77.14      5.12 o 
  -7  13   9       56.87       60.90      4.03 o 
  -6  13   9      171.56      185.25      6.48 o 
  -5  13   9      263.63      289.89      8.41 o 
  -4  13   9       45.79       56.71      3.33 o 
  -3  13   9      107.92      102.40      4.22 o 
  -2  13   9       17.68       16.84      2.65 o 
  -1  13   9       20.03       17.52      2.21 o 
   0  13   9       49.32       47.86      3.51 o 
   1  13   9      160.54      164.34      7.31 o 
   2  13   9        2.12        0.68      2.29 o 
  -9  14   9       46.53       46.94      4.51 o 
  -8  14   9       35.51       33.05      3.81 o 
  -7  14   9      110.11      105.18      5.66 o 
  -6  14   9        0.03        0.79      1.77 o 
  -5  14   9        0.68        3.21      3.58 o 
  -4  14   9      135.24      148.83      5.32 o 
  -3  14   9      124.35      129.88      5.03 o 
  -2  14   9      192.62      192.53      7.06 o 
  -1  14   9      136.47      137.18      4.68 o 
   0  14   9       18.60       21.62      2.96 o 
   1  14   9       26.39       28.28      3.54 o 
  -8  15   9        3.81        3.14      2.48 o 
  -7  15   9       16.70       14.71      2.94 o 
  -6  15   9       22.32       24.23      2.96 o 
  -5  15   9       63.40       63.86      3.67 o 
  -4  15   9       64.49       76.50      7.11 o 
  -3  15   9       12.62        0.21     11.93 o 
  -2  15   9        3.88       -4.72      5.45 o 
  -1  15   9        0.08        1.39      1.62 o 
   0  15   9        5.80        3.70      1.99 o 
   1  15   9        3.62        3.07      2.23 o 
  -8  16   9        4.70        9.55      3.17 o 
  -7  16   9        0.97        1.08      2.87 o 
  -6  16   9       71.32       88.59      4.85 o 
  -5  16   9       10.54        9.71      8.72 o 
  -4  16   9       85.71       94.25     10.06 o 
  -3  16   9        1.60        1.54      5.89 o 
  -2  16   9       33.04       35.50      7.73 o 
  -1  16   9       70.42       66.37      9.24 o 
   0  16   9       11.44       11.54      2.35 o 
  -7  17   9        7.11        5.49      2.75 o 
  -6  17   9       83.64       81.07      8.84 o 
  -5  17   9       41.65       48.75      7.77 o 
  -4  17   9       29.74       24.06      7.11 o 
  -3  17   9      148.61      147.44     12.11 o 
  -2  17   9        1.06       -1.18      6.43 o 
  -1  17   9       81.20       71.96      9.70 o 
  -4  18   9        0.34       -5.16      5.16 o 
 -12   0  10      120.40      135.73      8.89 o 
 -11   0  10        7.95        6.87      3.45 o 
 -10   0  10      309.55      273.58     12.92 o 
  -9   0  10       11.45       13.36      3.46 o 
  -8   0  10      636.09      590.50     13.93 o 
  -7   0  10        5.95        7.26      1.72 o 
  -6   0  10     1031.04      998.77     21.78 o 
  -5   0  10        0.97       26.18      2.85 o 
  -4   0  10      389.59      367.26      9.27 o 
  -3   0  10        0.96        0.16      1.18 o 
  -2   0  10       78.67       83.45      3.68 o 
  -1   0  10        1.66        1.59      1.15 o 
   0   0  10      449.65      447.09     10.00 o 
   1   0  10        0.40       -0.10      1.27 o 
   2   0  10       94.76      105.08      6.02 o 
   3   0  10        9.06       15.21      4.11 o 
   4   0  10        2.47        4.73      3.78 o 
 -12   1  10       32.93       37.54      3.66 o 
 -11   1  10       32.31       38.12      3.70 o 
 -10   1  10       20.77       19.87      3.04 o 
  -9   1  10       40.47       40.59      3.15 o 
  -8   1  10        0.68       -0.15      1.36 o 
  -7   1  10       13.88       11.57      1.32 o 
  -6   1  10       94.99       89.82      2.72 o 
  -4   1  10      536.82      509.26      8.54 o 
  -3   1  10        0.58        0.32      0.99 o 
  -2   1  10      440.08      439.35     11.39 o 
  -1   1  10       13.61       10.64      1.08 o 
   0   1  10        9.78        8.80      1.11 o 
   1   1  10        1.19        0.15      1.00 o 
   2   1  10       56.13       64.62      3.56 o 
   3   1  10        1.38        7.08      2.54 o 
   4   1  10       27.45       29.58      3.77 o 
 -12   2  10        8.68       12.45      2.89 o 
 -11   2  10       21.32       22.65      3.20 o 
 -10   2  10        0.03       -0.62      2.09 o 
  -9   2  10       14.08        9.48      2.30 o 
  -8   2  10        0.44        0.23      1.30 o 
  -7   2  10        8.82        6.54      1.41 o 
  -6   2  10       16.75       15.44      1.63 o 
  -5   2  10      178.07      174.60      4.37 o 
  -4   2  10      101.03       94.58      3.10 o 
  -3   2  10      270.26      246.10      5.55 o 
  -2   2  10      123.01      108.66      3.40 o 
  -1   2  10       48.68       44.30      2.00 o 
   0   2  10       41.40       34.52      2.02 o 
   1   2  10       13.03       15.75      1.60 o 
   2   2  10        2.17        2.25      1.35 o 
   3   2  10       44.00       47.99      4.27 o 
   4   2  10        0.31        1.53      2.54 o 
 -12   3  10        2.13        2.72      3.01 o 
 -11   3  10       23.24       21.85      3.07 o 
 -10   3  10        6.99        8.55      1.97 o 
  -9   3  10       38.14       37.81      2.59 o 
  -8   3  10      153.04      144.64      4.63 o 
  -7   3  10      413.85      400.93      7.92 o 
  -6   3  10      166.75      162.57      4.10 o 
  -5   3  10      333.31      342.85      6.81 o 
  -4   3  10       12.29       17.43      1.58 o 
  -3   3  10        0.90       -0.92      0.92 o 
  -2   3  10      253.65      242.65      5.59 o 
  -1   3  10      247.67      222.90      6.18 o 
   0   3  10       88.31       89.37      2.93 o 
   1   3  10      253.29      251.13      6.07 o 
   2   3  10        0.00        0.59      1.64 o 
   3   3  10       46.52       62.13      7.96 o 
 -12   4  10        6.83        7.44      4.28 o 
 -11   4  10      106.83      119.46      6.75 o 
 -10   4  10       45.35       47.81      3.22 o 
  -9   4  10      338.05      334.07     10.07 o 
  -8   4  10        2.59        1.65      1.39 o 
  -7   4  10       39.98       45.62      2.56 o 
  -6   4  10      321.38      318.78      7.05 o 
  -5   4  10      356.84      391.16      7.62 o 
  -4   4  10      649.16      677.42     12.03 o 
  -3   4  10      944.75      872.44     15.05 o 
  -2   4  10       39.16       38.92      2.12 o 
  -1   4  10      474.85      452.35      8.91 o 
   0   4  10      124.98      122.51      3.74 o 
   1   4  10       34.78       31.02      2.18 o 
   2   4  10       74.33       82.90      4.22 o 
   3   4  10       18.89       19.00      3.08 o 
 -12   5  10        9.09        7.60      4.47 o 
 -11   5  10        5.00        1.45      4.23 o 
 -10   5  10        0.64       -1.83      1.83 o 
  -9   5  10       97.68       86.81      3.67 o 
  -8   5  10       52.79       51.62      2.85 o 
  -7   5  10      644.16      609.52     12.20 o 
  -6   5  10       61.18       61.11      2.58 o 
  -5   5  10      632.19      628.76     12.37 o 
  -4   5  10       75.04       81.54      5.00 o 
  -3   5  10       93.15       83.61      2.98 o 
  -2   5  10      406.97      384.24      6.92 o 
  -1   5  10       26.45       27.35      1.69 o 
   0   5  10      134.39      133.41      3.88 o 
   1   5  10      114.82      118.38      4.32 o 
   2   5  10        0.09        0.97      1.62 o 
   3   5  10       52.31       58.54      4.59 o 
 -12   6  10        0.48        0.97      4.30 o 
 -11   6  10       36.64       36.44      3.41 o 
 -10   6  10       20.14       18.80      2.12 o 
  -9   6  10       83.94       81.90      3.53 o 
  -8   6  10       61.82       55.20      3.53 o 
  -7   6  10       51.68       49.77      2.75 o 
  -6   6  10       33.06       32.79      2.53 o 
  -5   6  10        2.44        1.74      1.40 o 
  -4   6  10        0.23       -0.66      0.93 o 
  -3   6  10        3.32        1.92      0.85 o 
  -2   6  10        0.12       -1.06      1.06 o 
  -1   6  10        4.72        3.51      1.14 o 
   0   6  10       12.73       13.00      1.41 o 
   1   6  10        0.16        0.16      1.51 o 
   2   6  10       30.88       35.07      3.45 o 
   3   6  10        1.48        3.70      2.17 o 
 -12   7  10       10.91        0.81      3.32 o 
 -11   7  10        4.43       -3.64      3.64 o 
 -10   7  10       42.67       48.21      3.95 o 
  -9   7  10       20.49       18.69      2.82 o 
  -8   7  10       59.07       60.81      3.01 o 
  -7   7  10       70.63       62.42      2.89 o 
  -6   7  10        0.03       -0.32      1.91 o 
  -5   7  10       48.59       52.60      2.42 o 
  -4   7  10      185.41      176.42      3.82 o 
  -3   7  10        0.80        0.99      0.87 o 
  -2   7  10      275.36      259.75      5.12 o 
  -1   7  10       17.85       14.77      1.81 o 
   0   7  10       36.42       35.32      1.93 o 
   1   7  10       44.85       43.40      3.14 o 
   2   7  10        3.26        2.44      1.99 o 
   3   7  10       29.42       29.50      5.34 o 
 -11   8  10       14.63       12.98      3.30 o 
 -10   8  10        9.00        7.23      2.57 o 
  -9   8  10       82.97       84.47      6.56 o 
  -8   8  10       20.40       17.66      2.67 o 
  -7   8  10       32.14       31.43      2.94 o 
  -6   8  10      313.32      314.29      7.26 o 
  -5   8  10        6.93       19.23      5.82 o 
  -4   8  10      327.99      340.63      6.98 o 
  -3   8  10       41.37       36.99      2.13 o 
  -2   8  10        0.28       -0.64      1.12 o 
  -1   8  10       40.53       36.19      2.22 o 
   0   8  10      116.72      109.31      4.52 o 
   1   8  10       10.82       11.41      1.79 o 
   2   8  10       35.01       38.83      5.34 o 
   3   8  10        2.71        3.75      3.28 o 
 -11   9  10        1.48        0.15      2.55 o 
 -10   9  10       11.10       11.72      2.84 o 
  -9   9  10        0.28       -1.19      2.26 o 
  -8   9  10       50.51       45.43      3.67 o 
  -7   9  10        8.26       11.40      2.28 o 
  -6   9  10       36.38       35.81      3.40 o 
  -5   9  10        1.35        2.49      3.19 o 
  -4   9  10       18.90       17.31      1.82 o 
  -3   9  10        1.00       -0.04      1.25 o 
  -2   9  10       78.20       71.60      2.77 o 
  -1   9  10        4.30        2.26      2.15 o 
   0   9  10        1.07        1.83      2.20 o 
   1   9  10        0.09       -0.60      3.47 o 
   2   9  10       21.77       23.26      4.27 o 
 -11  10  10       62.04       63.33      5.79 o 
 -10  10  10        0.08       -1.43      2.44 o 
  -9  10  10      167.62      175.76      6.77 o 
  -8  10  10       24.92       20.12      3.31 o 
  -7  10  10      165.93      177.19      9.09 o 
  -6  10  10       94.17       91.65      4.47 o 
  -5  10  10       17.79       22.45      2.51 o 
  -4  10  10      119.56      127.30      4.40 o 
  -3  10  10       26.85       21.54      2.12 o 
  -2  10  10       94.41       92.77      3.89 o 
  -1  10  10       21.00       17.74      2.33 o 
   0  10  10       32.31       37.33      3.21 o 
   1  10  10        0.03       -1.09      1.93 o 
   2  10  10        2.19        0.91      3.56 o 
 -10  11  10       26.74       26.41      3.82 o 
  -9  11  10       15.18       12.77      4.19 o 
  -8  11  10      137.71      138.78      5.90 o 
  -7  11  10      358.29      364.39     10.30 o 
  -6  11  10       76.70       89.40      4.51 o 
  -5  11  10      572.36      579.38     14.16 o 
  -4  11  10       25.81       24.34      2.62 o 
  -3  11  10      167.17      158.53      5.28 o 
  -2  11  10      202.58      182.06      5.60 o 
  -1  11  10        0.81        0.85      1.94 o 
   0  11  10       97.70      105.24      5.64 o 
   1  11  10       32.73       40.94      4.24 o 
   2  11  10        4.55        1.01      4.70 o 
 -10  12  10       72.97       78.74      7.57 o 
  -9  12  10       90.31       95.82      8.19 o 
  -8  12  10       41.57       48.98      3.93 o 
  -7  12  10        2.68        2.59      1.95 o 
  -6  12  10       21.88       17.62      3.36 o 
  -5  12  10      214.59      233.72      7.39 o 
  -4  12  10       78.36       83.45      4.14 o 
  -3  12  10      518.27      480.91     10.92 o 
  -2  12  10        9.97        9.63      2.04 o 
  -1  12  10      319.43      305.06      8.87 o 
   0  12  10      181.20      171.26      7.34 o 
   1  12  10       48.23       55.84      4.71 o 
 -10  13  10        7.00        5.15      3.20 o 
  -9  13  10       26.00       27.04      6.65 o 
  -8  13  10       12.71        9.58      2.64 o 
  -7  13  10      102.67      101.05      5.47 o 
  -6  13  10       67.29       67.53      3.92 o 
  -5  13  10       35.33       44.49      3.20 o 
  -4  13  10        5.13        2.93      4.78 o 
  -3  13  10        6.87        4.87      5.03 o 
  -2  13  10       11.47        6.97      2.93 o 
  -1  13  10       66.00       59.50      4.21 o 
   0  13  10        0.16       -0.27      2.77 o 
   1  13  10       85.37       88.68      6.40 o 
  -9  14  10        0.00       -1.46      2.88 o 
  -8  14  10       30.27       27.10      3.58 o 
  -7  14  10       10.78        8.25      2.53 o 
  -6  14  10       28.33       29.99      3.12 o 
  -5  14  10        8.60        5.30      2.51 o 
  -4  14  10        0.11       -4.37      5.44 o 
  -3  14  10        2.25       -0.45      4.56 o 
  -2  14  10       19.85       18.55      7.19 o 
  -1  14  10       17.47       19.73      2.92 o 
   0  14  10       31.16       27.55      3.44 o 
  -8  15  10       44.56       46.63     10.05 o 
  -7  15  10       16.09       17.14      3.07 o 
  -6  15  10        1.20        1.49      1.94 o 
  -5  15  10       75.63       86.42      5.79 o 
  -4  15  10       55.16       49.83      6.18 o 
  -3  15  10       65.52       66.03      3.88 o 
  -2  15  10       74.92       71.63      4.20 o 
  -1  15  10       24.70       28.86      6.07 o 
  -7  16  10       30.84       30.99      3.51 o 
  -6  16  10       56.98       59.82      7.27 o 
  -5  16  10       16.50       20.91      3.97 o 
  -4  16  10       32.64       27.24      7.17 o 
  -3  16  10       11.69        6.55      6.61 o 
  -2  16  10       23.89       17.99      6.99 o 
  -5  17  10       84.90       88.63     10.12 o 
  -4  17  10      108.27      129.63     11.93 o 
 -12   1  11       47.39       48.92      5.14 o 
 -11   1  11       10.88       12.94      2.72 o 
 -10   1  11      113.70      102.78      5.84 o 
  -9   1  11       86.03       83.61      6.08 o 
  -8   1  11       60.69       54.62      3.10 o 
  -7   1  11       60.71       55.65      2.41 o 
  -6   1  11       55.00       57.03      2.36 o 
  -5   1  11        3.09       18.53      4.01 o 
  -4   1  11      286.31      290.93      6.41 o 
  -3   1  11      150.31      159.53      4.38 o 
  -2   1  11       56.44       56.77      2.51 o 
  -1   1  11      279.11      304.95      5.36 o 
   0   1  11       26.51       26.34      1.79 o 
   1   1  11      153.00      173.83      5.00 o 
   2   1  11       47.78       53.22      4.37 o 
   3   1  11       15.93       13.47      3.07 o 
 -12   2  11       15.51       18.63      2.97 o 
 -11   2  11       48.03       52.33      7.20 o 
 -10   2  11        2.59        2.62      2.33 o 
  -9   2  11        6.11        3.47      1.57 o 
  -8   2  11      268.66      251.90      6.35 o 
  -7   2  11       93.87       97.83      4.70 o 
  -6   2  11      466.03      465.05      9.08 o 
  -5   2  11      290.60      316.38      6.77 o 
  -4   2  11        6.80        5.45      1.38 o 
  -3   2  11      201.39      203.32      5.11 o 
  -2   2  11      246.30      243.54      5.79 o 
  -1   2  11       14.03       12.22      1.47 o 
   0   2  11      139.78      156.96      4.19 o 
   1   2  11       50.62       59.15      3.55 o 
   2   2  11        1.84        1.51      2.26 o 
   3   2  11       75.46       87.14      5.50 o 
 -12   3  11       25.37       25.71      3.23 o 
 -11   3  11        1.94        1.76      2.27 o 
 -10   3  11      111.46      113.76      4.51 o 
  -9   3  11       76.36       70.90      3.36 o 
  -8   3  11       93.79       87.95      4.13 o 
  -7   3  11      112.31      108.64      4.84 o 
  -6   3  11       25.54       20.21      2.03 o 
  -5   3  11       38.61       47.55      2.74 o 
  -4   3  11      272.02      259.24      6.66 o 
  -3   3  11        0.01        0.31      1.20 o 
  -2   3  11       93.29       83.39      3.09 o 
  -1   3  11       22.35       22.88      1.75 o 
   0   3  11        0.96       -1.20      1.47 o 
   1   3  11       12.91       11.33      2.44 o 
   2   3  11        7.43       14.81      2.93 o 
 -12   4  11        3.53        4.55      2.39 o 
 -11   4  11        0.00       -0.45      2.18 o 
 -10   4  11       15.17       17.11      2.25 o 
  -9   4  11        0.02        0.23      1.70 o 
  -8   4  11       42.51       41.48      3.06 o 
  -7   4  11        0.23       -1.27      1.32 o 
  -6   4  11       70.90       68.33      3.17 o 
  -5   4  11        2.57        3.30      1.36 o 
  -4   4  11       50.56       48.50      2.82 o 
  -3   4  11        0.25       -0.92      0.92 o 
  -2   4  11       15.32       12.63      1.50 o 
  -1   4  11        1.51        1.34      1.06 o 
   0   4  11        0.05       -0.13      1.30 o 
   1   4  11        1.10        0.23      1.46 o 
   2   4  11        8.99        9.53      6.24 o 
 -12   5  11        4.15       -3.66      3.66 o 
 -11   5  11        8.62        5.28      1.96 o 
 -10   5  11       50.46       48.67      3.50 o 
  -9   5  11      149.41      133.83      4.44 o 
  -8   5  11       61.53       62.93      3.12 o 
  -7   5  11      271.89      250.60      6.28 o 
  -6   5  11        5.04        4.55      1.31 o 
  -5   5  11      140.34      132.90      4.14 o 
  -4   5  11       79.66       73.14      2.87 o 
  -3   5  11        6.29        4.77      1.17 o 
  -2   5  11        0.35        0.01      1.19 o 
  -1   5  11       13.17       14.63      1.59 o 
   0   5  11      108.60      113.94      4.31 o 
   1   5  11        8.92        7.34      2.37 o 
   2   5  11      121.46      147.02      6.77 o 
 -12   6  11        8.11       11.86      4.71 o 
 -11   6  11      150.29      175.02     11.16 o 
 -10   6  11        0.05       -0.79      1.59 o 
  -9   6  11       91.70       78.02      4.38 o 
  -8   6  11      182.39      176.55      5.18 o 
  -7   6  11        5.60        6.56      2.42 o 
  -6   6  11      414.50      428.30      9.27 o 
  -5   6  11      180.46      184.71      4.71 o 
  -4   6  11       20.30       20.61      1.88 o 
  -3   6  11      295.08      280.04      5.55 o 
  -2   6  11      196.01      191.97      4.33 o 
  -1   6  11      139.46      139.88      4.01 o 
   0   6  11      189.68      201.28      5.94 o 
   1   6  11        3.92        1.42      2.00 o 
   2   6  11       29.67       29.36      3.42 o 
 -11   7  11        3.37        4.51      3.67 o 
 -10   7  11       43.97       44.82      3.93 o 
  -9   7  11       21.51       25.60      4.28 o 
  -8   7  11       72.16       72.27      3.32 o 
  -7   7  11       50.41       52.97      5.15 o 
  -6   7  11       19.82       28.02      2.18 o 
  -5   7  11       30.94       38.36      3.08 o 
  -4   7  11      349.01      347.38      6.41 o 
  -3   7  11        2.16        0.30      1.12 o 
  -2   7  11      264.09      265.01      5.36 o 
  -1   7  11       26.20       23.94      2.22 o 
   0   7  11       42.96       45.85      3.20 o 
   1   7  11       57.58       53.85      4.05 o 
   2   7  11        3.92        2.55      2.14 o 
 -11   8  11        0.25       -0.69      2.63 o 
 -10   8  11        3.51        2.38      2.45 o 
  -9   8  11        0.02       -2.82      2.82 o 
  -8   8  11        0.82        2.22      3.62 o 
  -7   8  11        8.27        7.50      1.64 o 
  -6   8  11       50.65       52.04      2.81 o 
  -5   8  11       44.04       49.10      2.52 o 
  -4   8  11       88.38       85.13      3.10 o 
  -3   8  11       23.80       24.26      1.96 o 
  -2   8  11       38.34       35.46      2.79 o 
  -1   8  11        0.21       -1.93      1.93 o 
   0   8  11        1.73        1.13      1.44 o 
   1   8  11        0.67        2.07      2.50 o 
   2   8  11        3.26        1.98      3.00 o 
 -11   9  11       26.98       25.59      3.93 o 
 -10   9  11       49.07       48.68      4.63 o 
  -9   9  11       10.66       12.12      4.26 o 
  -8   9  11       16.55       12.49      2.58 o 
  -7   9  11       90.03       89.50      4.61 o 
  -6   9  11       28.68       26.30      2.95 o 
  -5   9  11       39.04       45.22      3.33 o 
  -4   9  11       74.40       69.27      2.77 o 
  -3   9  11        6.91        6.17      1.53 o 
  -2   9  11        0.05        0.17      1.14 o 
  -1   9  11       59.14       57.00      3.93 o 
   0   9  11       53.61       55.70      4.43 o 
   1   9  11       33.79       41.36      5.39 o 
 -11  10  11      177.88      188.58      8.45 o 
 -10  10  11       19.64       25.16      3.81 o 
  -9  10  11      205.82      197.85      8.20 o 
  -8  10  11      171.59      172.97      6.62 o 
  -7  10  11       25.83       30.33      3.19 o 
  -6  10  11      208.07      205.20      6.95 o 
  -5  10  11       33.63       27.06      2.88 o 
  -4  10  11        0.18       -1.21      1.21 o 
  -3  10  11      111.33       98.85      4.11 o 
  -2  10  11      111.31      105.78      4.93 o 
  -1  10  11       43.63       41.19      4.67 o 
   0  10  11       33.68       36.56      3.91 o 
   1  10  11        2.13        1.75      2.60 o 
 -10  11  11       15.18        9.67      6.73 o 
  -9  11  11      142.16      144.13      7.41 o 
  -8  11  11       64.40       60.80      4.27 o 
  -7  11  11      243.95      247.50      9.78 o 
  -6  11  11      292.51      316.46      9.31 o 
  -5  11  11      168.39      202.65      6.95 o 
  -4  11  11      398.83      382.17     10.45 o 
  -3  11  11       34.34       34.71      2.76 o 
  -2  11  11       90.19       87.45      3.97 o 
  -1  11  11       13.27       13.36      2.72 o 
   0  11  11        0.05       -1.68      1.98 o 
 -10  12  11        7.03        7.86      4.78 o 
  -9  12  11        3.10        1.79      2.71 o 
  -8  12  11        6.49        6.51      2.53 o 
  -7  12  11       13.13       15.84      4.18 o 
  -6  12  11       64.60       59.48      4.13 o 
  -5  12  11       20.45       28.22      4.51 o 
  -4  12  11      127.32      120.09      5.09 o 
  -3  12  11       54.61       56.17      3.36 o 
  -2  12  11       79.94       70.05      3.98 o 
  -1  12  11       78.84       78.51      4.97 o 
   0  12  11       12.36        7.64      2.65 o 
  -9  13  11       29.51       33.25      3.98 o 
  -8  13  11       31.94       34.16      7.73 o 
  -7  13  11       53.68       41.98      3.87 o 
  -6  13  11       25.24       32.42      3.36 o 
  -5  13  11       14.12       18.22      6.78 o 
  -4  13  11      271.23      251.27      7.88 o 
  -3  13  11        2.55        0.67      3.00 o 
  -2  13  11      274.14      267.14      9.46 o 
  -1  13  11        9.67       10.07      2.65 o 
  -8  14  11       67.17       60.95     12.41 o 
  -7  14  11       11.67        9.25      8.26 o 
  -6  14  11      228.25      234.54      8.57 o 
  -5  14  11       46.49       47.57      4.25 o 
  -4  14  11       41.51       38.13      3.96 o 
  -3  14  11       39.51       37.10      5.23 o 
  -2  14  11       50.03       48.38      3.98 o 
  -1  14  11        5.77        5.54      2.33 o 
  -7  15  11        1.05        0.24      5.54 o 
  -6  15  11        1.10       -0.64      3.31 o 
  -5  15  11        2.52        6.26      3.66 o 
  -4  15  11       66.70       60.25      5.70 o 
  -3  15  11        6.61        2.72      2.06 o 
  -2  15  11       53.46       49.54      7.01 o 
  -5  16  11        7.54       10.11      2.01 o 
 -12   0  12        0.01        1.47      3.40 o 
 -11   0  12       19.85       15.45      4.00 o 
 -10   0  12      113.28      117.21      7.91 o 
  -9   0  12       79.90       90.19      6.92 o 
  -8   0  12      304.70      296.57     13.25 o 
  -7   0  12      622.33      651.63     15.42 o 
  -5   0  12     1040.06     1135.16     24.98 o 
  -4   0  12      390.72      397.51     10.61 o 
  -3   0  12      487.55      516.25     16.00 o 
  -2   0  12      416.31      438.19     10.00 o 
  -1   0  12        5.87        7.13      1.84 o 
   0   0  12       68.29       76.16      5.49 o 
   1   0  12       63.29       69.09      7.08 o 
   2   0  12        3.07        1.72      3.36 o 
 -12   1  12       17.21       29.87      3.47 o 
 -11   1  12       61.90       67.62      4.70 o 
 -10   1  12       24.30       24.69      3.14 o 
  -9   1  12      168.24      179.31      5.81 o 
  -8   1  12       32.80       29.03      2.19 o 
  -7   1  12       93.13       94.94      3.07 o 
  -6   1  12      289.06      284.49      5.73 o 
  -5   1  12        4.60        3.67      1.44 o 
  -4   1  12      124.88      130.96      4.06 o 
  -3   1  12      203.01      204.85      6.73 o 
  -2   1  12        6.07        6.52      1.25 o 
  -1   1  12      228.63      241.76      6.07 o 
   0   1  12       38.96       38.95      2.63 o 
   1   1  12       31.79       30.27      3.69 o 
   2   1  12        9.38        6.58      2.74 o 
 -12   2  12        4.68        6.55      2.53 o 
 -11   2  12       24.99       26.36      5.93 o 
 -10   2  12        1.00        2.16      2.21 o 
  -9   2  12       35.65       36.38      4.77 o 
  -8   2  12        2.65        4.32      1.65 o 
  -7   2  12       20.04       21.01      2.21 o 
  -6   2  12        9.95       12.73      2.44 o 
  -5   2  12        6.07        8.03      1.67 o 
  -4   2  12        8.23        9.69      1.78 o 
  -3   2  12        6.10        6.61      2.35 o 
  -2   2  12        8.48        9.33      1.41 o 
  -1   2  12       18.39       17.83      1.95 o 
   0   2  12        9.03        5.40      1.80 o 
   1   2  12       24.60       19.50      2.65 o 
 -12   3  12        0.07       -0.80      3.20 o 
 -11   3  12       28.63       27.40      3.30 o 
 -10   3  12        0.95        3.72      1.83 o 
  -9   3  12       28.62       28.28      2.85 o 
  -8   3  12       82.81       84.94      4.23 o 
  -7   3  12        2.22       -0.77      1.41 o 
  -6   3  12      223.40      219.78      6.13 o 
  -5   3  12       14.74       13.98      2.67 o 
  -4   3  12       52.38       50.30      3.01 o 
  -3   3  12       59.48       58.40      3.63 o 
  -2   3  12       22.45       22.14      1.93 o 
  -1   3  12       40.14       38.27      3.42 o 
   0   3  12       62.14       66.52      4.24 o 
   1   3  12        0.62       -2.01      2.01 o 
 -12   4  12       15.77       14.81      3.62 o 
 -11   4  12       39.11       38.71      3.73 o 
 -10   4  12        6.10        6.00      2.25 o 
  -9   4  12        2.45        1.98      3.44 o 
  -8   4  12       56.10       52.95      5.30 o 
  -7   4  12        7.56        6.37      1.80 o 
  -6   4  12        9.72       12.19      1.82 o 
  -5   4  12       27.87       31.17      2.43 o 
  -4   4  12      261.18      263.99      6.95 o 
  -3   4  12        6.05        4.13      1.31 o 
  -2   4  12      187.92      190.73      5.08 o 
  -1   4  12       24.98       23.21      2.36 o 
   0   4  12       18.89       20.87      2.58 o 
   1   4  12       59.45       61.51      4.73 o 
 -12   5  12       14.01       16.86      4.72 o 
 -11   5  12       16.90       16.07      2.76 o 
 -10   5  12       60.24       55.46      3.71 o 
  -9   5  12       40.18       44.88      5.46 o 
  -8   5  12        9.45       13.19      2.23 o 
  -7   5  12       52.72       54.92      4.82 o 
  -6   5  12       20.71       17.33      2.04 o 
  -5   5  12       39.70       47.95      2.94 o 
  -4   5  12       11.73        9.33      1.69 o 
  -3   5  12        0.34       -0.08      1.04 o 
  -2   5  12        0.02       -1.29      1.29 o 
  -1   5  12       16.66       20.20      3.32 o 
   0   5  12        2.92        4.30      1.99 o 
   1   5  12        9.57       10.89      2.60 o 
 -12   6  12       15.20       14.92      4.75 o 
 -11   6  12        4.73        8.08      3.53 o 
 -10   6  12       22.87       18.87      2.96 o 
  -9   6  12        0.98        1.58      3.33 o 
  -8   6  12        1.27       -1.45      1.45 o 
  -7   6  12        1.33        0.66      1.50 o 
  -6   6  12       44.18       51.63      2.66 o 
  -5   6  12        1.41        4.11      1.45 o 
  -4   6  12      205.40      204.74      5.04 o 
  -3   6  12       54.24       52.76      2.54 o 
  -2   6  12      273.04      274.09      7.28 o 
  -1   6  12       99.41      107.08      4.22 o 
   0   6  12      138.13      138.57      6.24 o 
   1   6  12       59.84       59.90      4.58 o 
 -11   7  12       12.73       14.61      4.17 o 
 -10   7  12        0.27        0.72      2.76 o 
  -9   7  12       56.64       60.00      3.36 o 
  -8   7  12      191.19      195.80      8.58 o 
  -7   7  12       27.48       30.31      2.47 o 
  -6   7  12      715.17      737.92     14.68 o 
  -5   7  12        8.22       13.01      1.99 o 
  -4   7  12      472.24      460.87      8.15 o 
  -3   7  12       78.97       75.41      2.83 o 
  -2   7  12       37.41       36.56      2.70 o 
  -1   7  12       43.48       40.18      3.67 o 
   0   7  12        4.77        0.97      1.93 o 
   1   7  12        0.12       -1.95      1.95 o 
 -11   8  12       10.27       11.34      4.04 o 
 -10   8  12      142.88      153.61      7.11 o 
  -9   8  12        0.05       -3.02      3.02 o 
  -8   8  12      434.31      432.17     14.97 o 
  -7   8  12       34.93       35.99      2.59 o 
  -6   8  12      108.01      117.83      4.98 o 
  -5   8  12       91.37       90.41      3.31 o 
  -4   8  12       55.67       50.68      2.69 o 
  -3   8  12       38.35       41.58      2.52 o 
  -2   8  12      105.57       97.38      3.87 o 
  -1   8  12        3.99        0.37      3.18 o 
   0   8  12        8.03        9.76      3.43 o 
 -11   9  12       12.14        4.77      3.18 o 
 -10   9  12      176.87      177.68      7.88 o 
  -9   9  12        1.44       -2.10      2.10 o 
  -8   9  12       22.34       19.07      3.61 o 
  -7   9  12        0.57       -1.68      2.96 o 
  -6   9  12       57.07       55.58      3.74 o 
  -5   9  12        0.66        0.95      1.67 o 
  -4   9  12       49.97       50.10      2.64 o 
  -3   9  12        9.53        8.00      1.79 o 
  -2   9  12        0.57       -1.15      1.49 o 
  -1   9  12       21.42       18.79      3.72 o 
   0   9  12       10.91        6.85      3.24 o 
 -10  10  12       46.11       51.84      4.80 o 
  -9  10  12       21.06       19.17      3.46 o 
  -8  10  12      112.96      121.90      6.17 o 
  -7  10  12       37.15       33.08      3.39 o 
  -6  10  12       99.10       93.95      4.76 o 
  -5  10  12       13.37        9.33      2.28 o 
  -4  10  12       26.65       28.73      4.01 o 
  -3  10  12        0.80       -0.02      2.03 o 
  -2  10  12        0.62        1.17      4.14 o 
  -1  10  12        3.29        4.97      2.56 o 
   0  10  12        4.03        5.54      2.88 o 
 -10  11  12       27.62       19.73      8.59 o 
  -9  11  12        2.41        0.43      2.46 o 
  -8  11  12        8.31        2.80      5.52 o 
  -7  11  12        0.09       -1.01      3.90 o 
  -6  11  12        0.29        0.26      1.83 o 
  -5  11  12       25.69       19.43      6.19 o 
  -4  11  12       17.18       17.03      4.55 o 
  -3  11  12       64.23       65.99      6.52 o 
  -2  11  12       75.82       61.64      6.51 o 
  -1  11  12       37.54       37.76      4.11 o 
  -9  12  12        2.52       -0.57      2.83 o 
  -8  12  12      161.67      165.32      7.27 o 
  -7  12  12        8.41        6.43      3.27 o 
  -6  12  12       55.03       58.66      4.37 o 
  -5  12  12       46.39       41.20      3.67 o 
  -4  12  12        1.72        1.86      5.09 o 
  -3  12  12       42.35       33.83      3.58 o 
  -2  12  12        1.25        0.22      4.41 o 
  -1  12  12        2.38        3.88      2.33 o 
  -8  13  12        2.25        1.83      3.00 o 
  -7  13  12       33.52       25.55      3.38 o 
  -6  13  12       59.40       62.62      5.96 o 
  -5  13  12       47.96       44.17      3.74 o 
  -4  13  12       38.15       37.99      3.57 o 
  -3  13  12        9.05        7.23      2.33 o 
  -2  13  12        3.18        2.55      2.34 o 
  -7  14  12       44.67       48.29      4.14 o 
  -6  14  12        1.76        2.68      2.01 o 
  -5  14  12       23.54       23.95      3.21 o 
  -4  14  12        0.17       -2.67      3.13 o 
  -3  14  12        0.85        3.89      2.01 o 
 -12   1  13        6.64       11.50      2.76 o 
 -11   1  13       90.99       86.51      5.01 o 
 -10   1  13       27.67       33.24      3.43 o 
  -9   1  13      125.45      121.88      7.27 o 
  -8   1  13      234.91      224.55      7.97 o 
  -7   1  13       56.61       62.52      3.44 o 
  -6   1  13      180.19      185.91      4.99 o 
  -5   1  13        0.90       -1.26      1.26 o 
  -4   1  13        9.09       10.65      2.20 o 
  -3   1  13       23.72       21.02      2.38 o 
  -2   1  13        3.60        0.38      1.36 o 
  -1   1  13        0.43        2.63      1.79 o 
   0   1  13        0.13        1.62      2.31 o 
 -12   2  13       63.27       64.50      4.66 o 
 -11   2  13        3.58        8.84      2.56 o 
 -10   2  13      167.85      161.14      6.76 o 
  -9   2  13       11.17       10.17      1.94 o 
  -8   2  13       13.42       14.93      1.95 o 
  -7   2  13       88.12       88.85      4.00 o 
  -6   2  13      151.95      145.10      4.98 o 
  -5   2  13       69.82       65.44      3.64 o 
  -4   2  13      197.35      190.86      5.95 o 
  -3   2  13        4.05        3.81      1.89 o 
  -2   2  13       15.79       13.01      2.10 o 
  -1   2  13       71.10       78.17      9.16 o 
   0   2  13        4.55        8.68      3.22 o 
 -12   3  13        0.02        0.07      2.67 o 
 -11   3  13        3.39        5.21      2.47 o 
 -10   3  13       25.95       26.46      2.67 o 
  -9   3  13        0.06        0.46      2.32 o 
  -8   3  13      122.42      117.12      5.11 o 
  -7   3  13        0.23       -1.32      2.21 o 
  -6   3  13       38.24       37.91      2.85 o 
  -5   3  13       27.76       27.93      2.51 o 
  -4   3  13       18.99       17.49      2.18 o 
  -3   3  13       54.95       50.51      3.29 o 
  -2   3  13       51.62       53.76      3.46 o 
  -1   3  13        4.51        0.03      2.08 o 
   0   3  13       13.06       12.34      3.81 o 
 -12   4  13       11.50       11.75      2.71 o 
 -11   4  13       22.47       25.56      3.30 o 
 -10   4  13       22.99       25.47      3.16 o 
  -9   4  13       53.48       55.79      4.88 o 
  -8   4  13       19.81       16.74      2.42 o 
  -7   4  13       28.46       24.42      3.09 o 
  -6   4  13        4.48        1.10      1.65 o 
  -5   4  13        0.30       -1.18      1.31 o 
  -4   4  13        0.73        0.46      1.43 o 
  -3   4  13       22.15       21.69      2.85 o 
  -2   4  13        3.45        3.99      1.61 o 
  -1   4  13       29.25       33.45      3.61 o 
   0   4  13        1.55       -1.19      2.08 o 
 -11   5  13        5.05        8.62      2.53 o 
 -10   5  13       14.74       12.64      2.44 o 
  -9   5  13        5.99        4.79      3.58 o 
  -8   5  13      197.61      193.75      6.67 o 
  -7   5  13      107.11      118.49      5.06 o 
  -6   5  13      187.55      205.73      6.07 o 
  -5   5  13      274.17      279.10      7.44 o 
  -4   5  13       22.59       18.75      2.24 o 
  -3   5  13      195.89      198.00      6.07 o 
  -2   5  13        0.09       -0.91      1.78 o 
  -1   5  13       21.81       19.50      5.26 o 
   0   5  13        3.54        3.29      2.25 o 
 -11   6  13        9.47       12.98      4.08 o 
 -10   6  13      151.46      167.07      6.83 o 
  -9   6  13       40.90       34.95      3.14 o 
  -8   6  13       60.69       71.11      3.96 o 
  -7   6  13       61.22       57.96      5.70 o 
  -6   6  13       15.42       16.51      2.10 o 
  -5   6  13       15.90       13.96      2.34 o 
  -4   6  13       23.16       22.22      2.25 o 
  -3   6  13       19.56       16.52      2.12 o 
  -2   6  13        8.39        8.86      2.63 o 
  -1   6  13       48.64       49.64     11.41 o 
   0   6  13       33.03       29.13      3.66 o 
 -11   7  13        2.29        7.97      3.52 o 
 -10   7  13       16.47       20.37      4.50 o 
  -9   7  13        0.37        1.20      1.86 o 
  -8   7  13        0.14        1.85      3.37 o 
  -7   7  13        0.94       -1.04      3.01 o 
  -6   7  13       10.11        6.81      2.95 o 
  -5   7  13        0.05       -0.20      1.34 o 
  -4   7  13      111.67      111.83      4.28 o 
  -3   7  13        0.79        1.80      1.49 o 
  -2   7  13      109.73      115.43      5.52 o 
  -1   7  13       29.57       30.11      6.04 o 
 -11   8  13        4.06       -2.23      2.87 o 
 -10   8  13       57.25       56.98      6.56 o 
  -9   8  13        7.27        7.91      3.15 o 
  -8   8  13       58.59       56.34      3.75 o 
  -7   8  13       37.43       41.22      2.81 o 
  -6   8  13       46.16       47.39      3.45 o 
  -5   8  13       21.88       22.15      2.25 o 
  -4   8  13       18.34       17.43      2.59 o 
  -3   8  13        3.00        3.06      1.77 o 
  -2   8  13        5.34        6.22      2.03 o 
  -1   8  13        0.05        3.65      2.65 o 
 -10   9  13        0.07        1.82      3.00 o 
  -9   9  13       37.14       36.87      4.07 o 
  -8   9  13       15.89       14.59      3.11 o 
  -7   9  13        0.72        0.42      3.19 o 
  -6   9  13        1.99        4.01      4.36 o 
  -5   9  13       39.72       35.56      3.66 o 
  -4   9  13       25.16       24.01      3.03 o 
  -3   9  13       49.11       56.10      5.60 o 
  -2   9  13       37.98       34.34      4.73 o 
  -1   9  13        0.56        0.48      2.37 o 
 -10  10  13        1.45       -1.99      7.86 o 
  -9  10  13       30.53       30.30      6.33 o 
  -8  10  13       18.68       19.56      6.59 o 
  -7  10  13       86.13       82.95      5.13 o 
  -6  10  13      108.85      100.99      5.49 o 
  -5  10  13       52.01       44.50      4.05 o 
  -4  10  13       62.20       55.30      8.03 o 
  -3  10  13        5.41        5.36      2.41 o 
  -2  10  13        0.09        0.06      2.07 o 
  -9  11  13        5.86        0.59      6.21 o 
  -8  11  13        0.47        0.79      9.63 o 
  -7  11  13        3.14        1.15      2.21 o 
  -6  11  13        0.52        2.49      1.96 o 
  -5  11  13       16.80       15.08      2.81 o 
  -4  11  13        6.01        7.58      3.14 o 
  -3  11  13       69.24       67.77      4.68 o 
  -2  11  13        0.04        2.54      2.27 o 
  -8  12  13       22.27       21.48      3.38 o 
  -7  12  13        1.37        1.67      2.30 o 
  -6  12  13       65.74       63.13      4.43 o 
  -5  12  13        6.25        4.01      2.20 o 
  -4  12  13       75.41       71.38      4.74 o 
  -3  12  13        1.07       -2.35      3.96 o 
  -7  13  13        1.50       -1.17      4.91 o 
  -6  13  13       33.04       34.13      3.58 o 
  -5  13  13        4.52       -0.68      6.29 o 
 -11   0  14       15.82       16.29      4.03 o 
 -10   0  14       41.11       34.65      5.05 o 
  -9   0  14       33.97       39.35      5.15 o 
  -8   0  14        0.18       -0.48      5.36 o 
  -7   0  14        1.89       -0.67      2.34 o 
  -6   0  14        0.71        1.99      1.82 o 
  -5   0  14      119.59      128.43     10.22 o 
  -4   0  14        5.22        7.62      2.16 o 
  -3   0  14      281.95      300.62     14.72 o 
  -2   0  14        4.00        0.87      2.99 o 
  -1   0  14       61.67       69.64      7.34 o 
 -11   1  14        4.22        8.58      2.65 o 
 -10   1  14        0.70       -0.18      3.77 o 
  -9   1  14       47.50       57.49      5.70 o 
  -8   1  14        1.30        1.20      1.94 o 
  -7   1  14      153.47      166.21      4.80 o 
  -6   1  14        1.01        3.89      1.50 o 
  -5   1  14      121.13      126.03      4.87 o 
  -4   1  14        0.08       -1.48      1.48 o 
  -3   1  14        0.00        0.83      1.64 o 
  -2   1  14        1.38       -0.19      2.22 o 
  -1   1  14       77.60       90.36      5.53 o 
 -11   2  14       12.91       13.51      3.69 o 
 -10   2  14        0.09        4.11      2.34 o 
  -9   2  14        0.22        4.39      2.72 o 
  -8   2  14       23.03       18.46      3.14 o 
  -7   2  14       15.47       15.44      4.08 o 
  -6   2  14       51.06       54.55      4.30 o 
  -5   2  14       47.01       53.42      3.48 o 
  -4   2  14       10.14       13.30      3.04 o 
  -3   2  14       42.45       46.85      4.21 o 
  -2   2  14        9.04       14.88      4.05 o 
  -1   2  14       12.35       15.75      3.07 o 
 -11   3  14       10.66       11.08      2.67 o 
 -10   3  14       93.45       99.75      4.77 o 
  -9   3  14        1.79       -2.18      2.18 o 
  -8   3  14       45.40       44.38      3.51 o 
  -7   3  14       31.09       34.63      2.90 o 
  -6   3  14       65.67       68.00      3.77 o 
  -5   3  14      105.25      106.93      4.51 o 
  -4   3  14      333.81      350.86      9.13 o 
  -3   3  14       38.68       37.70      3.83 o 
  -2   3  14      234.55      252.54      9.57 o 
  -1   3  14        0.07       -1.83      2.00 o 
 -11   4  14       27.49       28.50      3.29 o 
 -10   4  14        1.98        6.43      2.36 o 
  -9   4  14       73.36       77.62      4.90 o 
  -8   4  14      205.84      211.50      7.21 o 
  -7   4  14       63.12       72.70      3.94 o 
  -6   4  14      321.49      336.09      8.66 o 
  -5   4  14        4.21        2.03      1.84 o 
  -4   4  14       25.07       22.69      2.70 o 
  -3   4  14      104.46      115.41      5.84 o 
  -2   4  14       63.70       68.33      5.01 o 
  -1   4  14       41.83       44.28      4.20 o 
 -11   5  14        0.40       -0.11      2.11 o 
 -10   5  14      127.89      130.38      6.14 o 
  -9   5  14        0.05        1.05      1.95 o 
  -8   5  14       73.85       79.30      4.65 o 
  -7   5  14        8.45        4.14      2.66 o 
  -6   5  14       16.86       15.69      2.17 o 
  -5   5  14       19.79       16.91      2.28 o 
  -4   5  14      132.26      136.43      6.97 o 
  -3   5  14        2.00        2.54      1.91 o 
  -2   5  14       69.15       60.07      5.53 o 
 -11   6  14       19.53       27.27      5.44 o 
 -10   6  14        5.74        4.60      2.43 o 
  -9   6  14       45.66       50.41      5.06 o 
  -8   6  14       57.22       58.52      5.41 o 
  -7   6  14       30.45       38.13      6.98 o 
  -6   6  14       98.15      104.52      4.63 o 
  -5   6  14       13.28       12.62      2.19 o 
  -4   6  14       61.09       62.18      4.41 o 
  -3   6  14        9.84        6.40      3.17 o 
  -2   6  14       15.81       14.80      2.81 o 
 -10   7  14        5.15        9.56      3.74 o 
  -9   7  14        0.06       -0.22      1.80 o 
  -8   7  14       21.88       23.99      2.94 o 
  -7   7  14       29.40       33.77      3.24 o 
  -6   7  14       72.14       71.15      9.70 o 
  -5   7  14       31.25       32.30      4.14 o 
  -4   7  14       55.46       54.17      4.58 o 
  -3   7  14        1.79        1.82      1.96 o 
  -2   7  14        5.35        2.17      2.91 o 
 -10   8  14       46.58       41.19      5.92 o 
  -9   8  14       10.79       13.13      3.57 o 
  -8   8  14      162.06      167.79      9.96 o 
  -7   8  14        0.03        1.09      1.84 o 
  -6   8  14      108.40      114.21      9.57 o 
  -5   8  14      100.58      104.74      5.84 o 
  -4   8  14        4.09        1.27      1.88 o 
  -3   8  14      231.26      238.80      8.53 o 
  -9   9  14        4.34        7.30      3.11 o 
  -8   9  14       10.33       15.73      3.62 o 
  -7   9  14       41.10       40.27      4.97 o 
  -6   9  14        3.37        7.50      2.70 o 
  -5   9  14       64.54       57.30      5.92 o 
  -4   9  14        4.23        0.81      2.25 o 
  -3   9  14        2.41       -1.28      2.36 o 
  -9  10  14        2.70        2.73      2.58 o 
  -8  10  14       26.53       26.81      4.25 o 
  -7  10  14       13.50       13.41      3.26 o 
  -6  10  14       57.19       62.05      5.54 o 
  -5  10  14       16.22       12.32      3.35 o 
  -4  10  14       20.76       16.11      3.58 o 
  -7  11  14       18.81       15.57      3.33 o 
  -6  11  14        8.40        6.69      2.68 o 
  -5  11  14       13.94       15.27      3.33 o 
 -11   1  15        5.45        8.25      2.61 o 
 -10   1  15       27.07       24.20      3.22 o 
  -9   1  15        8.97       10.73      2.65 o 
  -8   1  15        0.09        2.65      2.16 o 
  -7   1  15       50.93       57.54      3.70 o 
  -6   1  15       18.18       16.57      2.41 o 
  -5   1  15        5.32        2.03      1.77 o 
  -4   1  15       10.20       14.16      2.31 o 
  -3   1  15       27.70       33.96      4.06 o 
 -11   2  15       98.09      108.16      5.74 o 
 -10   2  15      124.96      142.02      6.50 o 
  -9   2  15      117.37      117.74     11.43 o 
  -8   2  15      221.29      234.98      8.93 o 
  -7   2  15        0.17        2.67      2.22 o 
  -6   2  15       83.18       95.34      5.50 o 
  -5   2  15      133.85      151.46     13.59 o 
  -4   2  15        5.44        7.22      2.52 o 
  -3   2  15      109.68      126.64      6.52 o 
 -10   3  15        2.00        4.17      2.39 o 
  -9   3  15       87.87       96.23      5.42 o 
  -8   3  15       34.84       43.48      4.08 o 
  -7   3  15      245.35      278.69     18.01 o 
  -6   3  15       98.51      105.99      5.89 o 
  -5   3  15      110.66      109.73      5.94 o 
  -4   3  15       63.92       69.61      5.09 o 
  -3   3  15        0.20       -0.74      2.13 o 
 -10   4  15        7.48       10.11      4.41 o 
  -9   4  15        3.60        5.00      2.22 o 
  -8   4  15       47.04       48.85      4.81 o 
  -7   4  15        0.04        2.01      2.17 o 
  -6   4  15       91.41      101.52      9.04 o 
  -5   4  15        8.82        7.15      2.42 o 
  -4   4  15       79.43       88.62      5.31 o 
  -3   4  15       13.43       20.44      4.45 o 
 -10   5  15       58.63       62.75      4.66 o 
  -9   5  15        7.25        3.27      2.10 o 
  -8   5  15        0.17        1.49      3.06 o 
  -7   5  15       23.31       23.89      3.77 o 
  -6   5  15       63.27       68.46      4.71 o 
  -5   5  15        0.34       -1.82      1.82 o 
  -4   5  15      112.34      114.16      5.92 o 
  -3   5  15       20.96       15.87      3.15 o 
 -10   6  15       56.11       62.55      4.56 o 
  -9   6  15        6.96        4.48      2.26 o 
  -8   6  15      164.46      162.62     14.55 o 
  -7   6  15       23.10       21.06      3.05 o 
  -6   6  15       61.20       63.81      5.73 o 
  -5   6  15      145.60      138.22      6.37 o 
  -4   6  15        0.39        2.14      3.92 o 
  -9   7  15       56.36       64.43      4.49 o 
  -8   7  15        8.71       10.83      5.14 o 
  -7   7  15      117.71      123.45      5.74 o 
  -6   7  15        9.59       12.91      4.75 o 
  -5   7  15       39.98       42.05      3.76 o 
  -4   7  15       23.92       23.41      5.93 o 
  -8   8  15        1.87       -0.13      2.41 o 
  -7   8  15        8.36        3.75      2.71 o 
  -6   8  15        0.33        3.33      1.94 o 
  -5   8  15        1.46        3.91      2.01 o 
  -7   9  15      134.12      132.89      8.65 o 
  -6   9  15       32.94       33.49      4.85 o 
  -9   0  16        9.76       10.26      3.90 o 
  -8   0  16        9.04       11.55      3.86 o 
  -7   0  16      208.11      222.22     12.34 o 
  -6   0  16       24.88       16.43      4.61 o 
  -5   0  16      143.44      159.79     10.22 o 
  -9   1  16      106.15      113.72      5.79 o 
  -8   1  16        1.11        4.14      2.36 o 
  -7   1  16       33.49       37.59      3.75 o 
  -6   1  16        1.70        3.34      2.40 o 
  -5   1  16       25.15       23.53      3.31 o 
  -9   2  16        7.09        8.00      2.58 o 
  -8   2  16       17.76       19.70      4.31 o 
  -7   2  16        6.85        9.90      3.38 o 
  -6   2  16       37.11       44.67      4.30 o 
  -5   2  16       13.41       14.12      2.96 o 
  -9   3  16        0.74        3.38      2.22 o 
  -8   3  16        1.90       -0.68      2.06 o 
  -7   3  16        0.01        1.09      2.05 o 
  -6   3  16        0.78        3.14      2.14 o 
  -5   3  16        0.08        0.69      2.17 o 
  -9   4  16       14.88       16.37      4.28 o 
  -8   4  16       90.86       92.66      5.37 o 
  -7   4  16        0.99       -0.10      2.03 o 
  -6   4  16       10.38       13.96      2.77 o 
  -8   5  16      101.57      118.00      6.02 o 
  -7   5  16        0.98        8.67      2.59 o 
  -6   5  16      166.21      180.56      7.57 o 
                                                 
